# Supplementary material for: Methylome data derived from maternal-zygotic DNA methyltransferase 3aa−/− zebrafish
Source: Data Brief. 2022 Aug 5;44:108514. doi: 10.1016/j.dib.2022.108514 (PMC9399957; doi:10.1016/j.dib.2022.108514)
Supplement: Supplementary file 1 [file mmc1.xlsx]

## Sheet: Sheet1
Table S1. HypoDMRs overlapping TSSs
chromosome	start	end	WT methylation level (ratio)	MZdnmt3aa-/- methylation level (ratio)
chr1	144159	144320	0.916666666666667	0.470588235294118
chr1	25245800	25245882	0.804878048780488	0.487179487179487
chr1	58804749	58805110	0.971428571428571	0.571428571428571
chr10	507805	508708	0.858024691358025	0.473563218390805
chr10	36926955	36927300	0.528571428571429	0.295081967213115
chr13	15719460	15720478	0.842925659472422	0.507425742574257
chr13	22567604	22568029	0.629032258064516	0.354838709677419
chr14	840624	841008	1	0.222222222222222
chr14	2131418	2131886	0.457337883959044	0.236842105263158
chr14	2268310	2268847	0.409836065573771	0.223214285714286
chr14	36071526	36072181	0.864864864864865	0.245454545454545
chr15	10940712	10941030	0.590909090909091	0.269230769230769
chr15	18948088	18948567	0.866666666666667	0.407407407407407
chr16	4350182	4350929	0.528571428571429	0.327272727272727
chr16	12798523	12798980	0.909090909090909	0.130434782608696
chr16	19659813	19660384	0.911764705882353	0.4
chr16	45269148	45269461	0.9	0.557692307692308
chr16	53666584	53667185	0.417989417989418	0.269135802469136
chr17	27407995	27408742	0.897727272727273	0.395061728395062
chr17	30529174	30529572	0.481927710843373	0.284974093264249
chr18	41228279	41228815	0.919540229885057	0.554878048780488
chr18	45766800	45767121	0.330708661417323	0.151685393258427
chr19	8812385	8813027	0.857142857142857	0.413461538461538
chr19	38033177	38033580	0.351351351351351	0.230452674897119
chr2	15217258	15218119	0.587121212121212	0.280276816608997
chr2	19900588	19900958	0.645161290322581	0.424242424242424
chr2	25904868	25905612	0.928571428571429	0.581395348837209
chr2	59230040	59230439	0.567567567567568	0.244897959183673
chr20	24490387	24490494	0.885714285714286	0.588235294117647
chr20	25634527	25634875	0.96875	0.638888888888889
chr20	27017445	27017710	1	0.59375
chr22	94323	94773	0.316455696202532	0.198473282442748
chr22	21280703	21280793	0.958333333333333	0.608695652173913
chr22	25733590	25734308	0.738461538461539	0.381578947368421
chr24	21495272	21495699	0.396396396396396	0.192660550458716
chr25	9587200	9587326	0.816901408450704	0.2625
chr25	28931914	28932316	0.875	0.558823529411765
chr3	3686909	3687579	0.813953488372093	0.474025974025974
chr3	21265394	21265489	0.353846153846154	0.165354330708661
chr4	13974228	13974676	0.775862068965517	0.5
chr4	47070145	47070634	0.676470588235294	0.419354838709677
chr4	49911999	49912407	0.931818181818182	0.568181818181818
chr4	71906897	71907182	0.571428571428571	0.238095238095238
chr4	75484340	75484467	0.422222222222222	0.153846153846154
chr5	9466440	9467300	0.782857142857143	0.394285714285714
chr5	24378693	24379185	0.420382165605096	0.220183486238532
chr5	44951864	44952347	0.796296296296296	0.471698113207547
chr6	32477697	32478137	0.855072463768116	0.566666666666667
chr6	32616412	32617091	0.658333333333333	0.38
chr6	34406495	34407260	0.662962962962963	0.336065573770492
chr6	37215867	37216040	0.6	0.173913043478261
chr6	49323456	49324018	0.515384615384615	0.316176470588235
chr7	32880353	32880791	0.989583333333333	0.458823529411765
chr7	36360663	36361345	0.681818181818182	0.440860215053763
chr8	16527445	16528027	0.538860103626943	0.23448275862069
chr8	20949719	20950278	0.903225806451613	0.294117647058824
chr9	2449006	2449701	0.903703703703704	0.265060240963855
chr9	3147299	3148278	0.931034482758621	0.19047619047619
chr9	48672738	48673250	0.618181818181818	0.38961038961039
chrUn_KN149998v1	15350	15794	0.825	0.5
