# Supplementary material for: Methylome data derived from maternal-zygotic DNA methyltransferase 3aa−/− zebrafish
Source: Data Brief. 2022 Aug 5;44:108514. doi: 10.1016/j.dib.2022.108514 (PMC9399957; doi:10.1016/j.dib.2022.108514)
Supplement: Supplementary file 2 [file mmc2.xlsx]

## Sheet: Sheet1
Table S2. HypoDMRs overlapping gene bodies
chromosome	start	end	WT methylation level (ratio)	MZdnmt3aa-/- methylation level (ratio)
chr1	37214	37704	0.553846153846154	0.298507462686567
chr1	109830	109981	0.956989247311828	0.538461538461538
chr1	144887	145337	0.96551724137931	0.560747663551402
chr1	669923	670106	0.805555555555556	0.528301886792453
chr1	686436	686484	0.805970149253731	0.285714285714286
chr1	1575907	1575966	0.85	0.558823529411765
chr1	1751024	1751225	0.727272727272727	0.392857142857143
chr1	5333081	5333474	0.689655172413793	0.317073170731707
chr1	5453956	5454174	0.956521739130435	0.571428571428571
chr1	5736868	5737189	0.811428571428571	0.507246376811594
chr1	6186617	6186814	0.403225806451613	0.224719101123595
chr1	6207546	6207693	0.928571428571429	0.611111111111111
chr1	6911817	6911998	0.584615384615385	0.36
chr1	8108265	8108381	1	0.636363636363636
chr1	8334851	8334971	0.947368421052632	0.5
chr1	8376895	8377270	0.949044585987261	0.630952380952381
chr1	8403227	8403724	0.892857142857143	0.482758620689655
chr1	8520082	8520151	0.958333333333333	0.622222222222222
chr1	8531712	8532040	0.758620689655172	0.414285714285714
chr1	8562406	8562607	0.64	0.352941176470588
chr1	8936743	8937210	0.846153846153846	0.560975609756098
chr1	8962182	8962594	0.958333333333333	0.6
chr1	9709191	9709234	0.933333333333333	0.6
chr1	9935778	9935987	0.958333333333333	0.424242424242424
chr1	10052466	10052584	1	0.65
chr1	10454200	10454257	0.96875	0.5
chr1	10567070	10567142	0.90625	0.571428571428571
chr1	11018791	11019244	0.693877551020408	0.423076923076923
chr1	11149814	11149949	0.73134328358209	0.479166666666667
chr1	11185936	11186407	0.496124031007752	0.253521126760563
chr1	11212159	11212968	0.909090909090909	0.492063492063492
chr1	11707930	11707986	0.951612903225806	0.315789473684211
chr1	12681399	12681897	0.84	0.518518518518518
chr1	12715703	12716133	0.648648648648649	0.4
chr1	13314196	13314389	0.983870967741935	0.575757575757576
chr1	13677397	13677716	0.5	0.311688311688312
chr1	13838399	13838692	1	0.28
chr1	14627376	14627619	0.575221238938053	0.364197530864198
chr1	15717868	15717992	0.840909090909091	0.543478260869565
chr1	15860213	15860387	0.875	0.521739130434783
chr1	18194558	18194691	0.9375	0.613636363636364
chr1	18550421	18550864	1	0.666666666666667
chr1	18602887	18603086	0.918032786885246	0.6
chr1	18741262	18741326	0.823529411764706	0.242424242424242
chr1	18911864	18912054	0.942148760330578	0.554621848739496
chr1	19232402	19232703	0.978260869565217	0.63265306122449
chr1	20190179	20190340	0.915254237288136	0.608695652173913
chr1	20472929	20473117	0.426966292134831	0.25
chr1	20573092	20573398	1	0.604166666666667
chr1	20578605	20578667	0.96969696969697	0.6
chr1	20598677	20599570	0.79253112033195	0.211981566820276
chr1	20644325	20645420	0.914221218961625	0.253846153846154
chr1	20929962	20930385	1	0.521739130434783
chr1	21064521	21064581	0.857142857142857	0.521739130434783
chr1	21066093	21066344	1	0.631578947368421
chr1	22419547	22419989	0.633333333333333	0.327586206896552
chr1	22475132	22475520	0.853658536585366	0.542857142857143
chr1	23399565	23399638	1	0.666666666666667
chr1	23435668	23436129	0.823529411764706	0.533333333333333
chr1	23787482	23787861	0.833333333333333	0.542857142857143
chr1	25564837	25565267	0.489051094890511	0.23972602739726
chr1	28256598	28256707	0.916666666666667	0.454545454545455
chr1	29271091	29271391	0.6	0.217391304347826
chr1	31916310	31916349	0.956521739130435	0.56
chr1	33423661	33423785	1	0.657142857142857
chr1	34910563	34910739	1	0.666666666666667
chr1	35077410	35078025	0.460869565217391	0.271523178807947
chr1	35189594	35189899	1	0.65
chr1	36479333	36479785	0.570469798657718	0.224137931034483
chr1	36512869	36513015	0.8	0.516129032258065
chr1	37188842	37189223	1	0.625
chr1	37709061	37709259	0.909090909090909	0.484848484848485
chr1	37784481	37784572	0.892857142857143	0.590909090909091
chr1	38877585	38877675	0.730769230769231	0.357142857142857
chr1	39215462	39215958	0.931034482758621	0.613636363636364
chr1	39239331	39239558	0.947368421052632	0.615384615384615
chr1	39356383	39356703	0.682926829268293	0.425
chr1	39390797	39391252	0.829268292682927	0.53125
chr1	39667663	39668025	0.771084337349398	0.5
chr1	40055302	40055390	0.952380952380952	0.388888888888889
chr1	40106159	40106516	0.829268292682927	0.441176470588235
chr1	40555207	40555380	0.970588235294118	0.647058823529412
chr1	43318275	43318641	0.96969696969697	0.594594594594595
chr1	43511191	43511268	1	0.65625
chr1	43731166	43731459	0.829268292682927	0.444444444444444
chr1	43902852	43903039	0.909090909090909	0.6
chr1	45095593	45095718	0.590909090909091	0.333333333333333
chr1	45848630	45848641	0.863636363636364	0.542857142857143
chr1	45944679	45945200	0.654761904761905	0.430379746835443
chr1	47035000	47035402	0.971428571428571	0.586206896551724
chr1	47161313	47161467	0.980392156862745	0.5
chr1	47457544	47457563	0.91304347826087	0.576923076923077
chr1	48935439	48935789	0.67741935483871	0.4
chr1	49028599	49029202	0.93859649122807	0.585365853658537
chr1	49480979	49481624	0.949238578680203	0.342960288808664
chr1	50827851	50828070	0.487603305785124	0.305785123966942
chr1	51559872	51559935	0.941176470588235	0.565217391304348
chr1	51870205	51870450	0.806451612903226	0.470588235294118
chr1	53500335	53500705	1	0.657142857142857
chr1	54553421	54553548	0.869565217391304	0.55
chr1	55377643	55377721	0.837209302325581	0.208333333333333
chr1	58314597	58314614	0.933333333333333	0.588235294117647
chr1	58351206	58351448	0.91566265060241	0.61
chr1	58356042	58356129	0.92	0.490196078431373
chr1	58580893	58580935	0.91304347826087	0.6
chr1	58632454	58632553	0.945945945945946	0.512820512820513
chr1	58718413	58718786	0.869047619047619	0.276422764227642
chr10	54564	54743	0.8	0.475
chr10	646894	647334	0.888888888888889	0.517241379310345
chr10	931932	932337	0.861111111111111	0.560975609756098
chr10	949016	949110	0.916666666666667	0.571428571428571
chr10	1015094	1015434	0.6	0.264705882352941
chr10	1017552	1017814	0.46875	0.296610169491525
chr10	1068612	1068692	0.794117647058823	0.464285714285714
chr10	1091947	1092984	0.744186046511628	0.333333333333333
chr10	1173313	1174301	0.672064777327935	0.366336633663366
chr10	1439540	1439600	1	0.6
chr10	2892500	2892811	0.956521739130435	0.6
chr10	4284187	4284372	1	0.648648648648649
chr10	6829856	6829938	1	0.666666666666667
chr10	7223116	7225315	0.948235294117647	0.396103896103896
chr10	7225736	7225962	0.960199004975124	0.387234042553191
chr10	7963556	7963951	0.721311475409836	0.43125
chr10	9007620	9007740	0.944444444444444	0.480769230769231
chr10	10998771	10999196	0.388059701492537	0.180555555555556
chr10	11705513	11705557	0.862068965517241	0.526315789473684
chr10	17151815	17152107	0.9	0.333333333333333
chr10	20239209	20239398	0.764705882352941	0.506172839506173
chr10	20372752	20372774	0.944444444444444	0.604166666666667
chr10	20508616	20508792	0.705882352941177	0.3
chr10	20733250	20733579	1	0.666666666666667
chr10	21758753	21759180	0.976744186046512	0.627450980392157
chr10	21780632	21780683	0.27027027027027	0.0740740740740741
chr10	21836986	21837715	0.421052631578947	0.169811320754717
chr10	22357511	22358706	0.694736842105263	0.347736625514403
chr10	22525378	22525903	0.945454545454545	0.396638655462185
chr10	22604936	22605056	0.644444444444444	0.394736842105263
chr10	22691424	22691801	0.864406779661017	0.557692307692308
chr10	23093918	23094379	0.909090909090909	0.55
chr10	23305778	23305846	0.789473684210526	0.526315789473684
chr10	24099114	24099494	0.842751842751843	0.333333333333333
chr10	24142169	24142403	0.878048780487805	0.581395348837209
chr10	24549521	24549950	0.680555555555556	0.240740740740741
chr10	25296312	25296406	0.818181818181818	0.482758620689655
chr10	25537186	25537586	0.467948717948718	0.302325581395349
chr10	25617679	25617883	0.952380952380952	0.529411764705882
chr10	26136441	26136885	0.821428571428571	0.416666666666667
chr10	26610199	26610439	0.942307692307692	0.616438356164384
chr10	26853849	26854076	0.958333333333333	0.571428571428571
chr10	27144342	27144432	0.964285714285714	0.612903225806452
chr10	27425722	27426196	0.508928571428571	0.294117647058824
chr10	27769265	27769630	0.69047619047619	0.413793103448276
chr10	28739260	28739375	0.68	0.43859649122807
chr10	31123233	31123580	0.828571428571429	0.520833333333333
chr10	33579076	33579117	1	0.666666666666667
chr10	33595378	33595675	0.967741935483871	0.645161290322581
chr10	39178432	39178455	0.722222222222222	0.222222222222222
chr10	39221229	39221706	0.8125	0.512820512820513
chr10	40141986	40142230	0.515151515151515	0.111111111111111
chr10	40241192	40241363	0.816326530612245	0.508474576271186
chr10	41090391	41090433	0.82051282051282	0.535714285714286
chr10	41269203	41269405	0.727272727272727	0.4
chr10	41794239	41794646	0.956896551724138	0.559139784946237
chr10	42066773	42066829	0.96875	0.590909090909091
chr10	42146178	42146729	0.951219512195122	0.575757575757576
chr10	42776400	42776418	0.936170212765957	0.5
chr10	42811341	42811816	0.9375	0.5
chr10	43595135	43595555	1	0.36
chr10	43732500	43732663	0.956521739130435	0.473684210526316
chr10	44834015	44834350	0.961890243902439	0.431054461181924
chr11	80925	81008	0.782608695652174	0.274193548387097
chr11	285704	286261	0.782608695652174	0.413333333333333
chr11	745645	745843	0.971428571428571	0.642105263157895
chr11	1127486	1127515	0.833333333333333	0.521739130434783
chr11	2197931	2198237	0.952380952380952	0.285714285714286
chr11	2791600	2792047	0.80952380952381	0.478260869565217
chr11	5121883	5122026	0.673913043478261	0.419354838709677
chr11	5259779	5259861	1	0.571428571428571
chr11	6166249	6166326	0.823529411764706	0.529411764705882
chr11	7696013	7696224	0.96551724137931	0.620689655172414
chr11	9736398	9736880	0.9375	0.461538461538462
chr11	9825831	9826295	0.883720930232558	0.448275862068966
chr11	17965729	17965762	0.84375	0.538461538461538
chr11	20131771	20132110	0.878787878787879	0.5
chr11	20270821	20271301	0.755555555555556	0.439024390243902
chr11	20290341	20290768	1	0.421052631578947
chr11	20308530	20308612	0.65625	0.327586206896552
chr11	20408465	20408549	0.970588235294118	0.606060606060606
chr11	20555663	20555917	0.95	0.625
chr11	20695775	20696224	0.507042253521127	0.302325581395349
chr11	21283559	21283716	0.863636363636364	0.566666666666667
chr11	21306588	21307002	0.878378378378378	0.531914893617021
chr11	21318627	21318948	1	0.634146341463415
chr11	21364995	21365321	0.941176470588235	0.608695652173913
chr11	21754043	21754451	0.8	0.532110091743119
chr11	21809498	21809959	0.445121951219512	0.296296296296296
chr11	21813570	21813860	0.714285714285714	0.375
chr11	21814328	21814742	0.590163934426229	0.306930693069307
chr11	23449625	23450005	0.601307189542484	0.384615384615385
chr11	23549822	23549998	0.527777777777778	0.34375
chr11	23575275	23575390	0.493333333333333	0.314606741573034
chr11	24745601	24745909	0.632911392405063	0.406976744186047
chr11	25694163	25694277	0.714285714285714	0.455882352941176
chr11	26262729	26263046	0.911111111111111	0.5625
chr11	26485283	26485303	0.857142857142857	0.529411764705882
chr11	26651316	26651463	0.976190476190476	0.641509433962264
chr11	26734940	26735326	0.902912621359223	0.57843137254902
chr11	27117076	27117426	0.8	0.406417112299465
chr11	27471414	27471741	0.848484848484849	0.542857142857143
chr11	27527565	27527634	0.942857142857143	0.615384615384615
chr11	28080873	28081128	0.91304347826087	0.529411764705882
chr11	29408269	29408740	1	0.545454545454545
chr11	29537844	29537923	0.962962962962963	0.457142857142857
chr11	29663651	29664771	0.881147540983607	0.516393442622951
chr11	29776891	29777311	0.950617283950617	0.589285714285714
chr11	29964553	29964566	1	0.478260869565217
chr11	30054551	30054979	0.9	0.512820512820513
chr11	30087602	30088009	0.937142857142857	0.594285714285714
chr11	30088736	30089149	0.615384615384615	0.407407407407407
chr11	30142085	30142197	0.940594059405941	0.608108108108108
chr11	30209966	30210097	0.595238095238095	0.348837209302326
chr11	30518775	30519227	0.928571428571429	0.611111111111111
chr11	30757318	30757816	0.939393939393939	0.606060606060606
chr11	30885684	30886039	0.924812030075188	0.495145631067961
chr11	31091383	31092063	0.733333333333333	0.473684210526316
chr11	31124026	31124089	0.75	0.32
chr11	32348116	32348156	0.666666666666667	0.3
chr11	32384899	32385395	0.903225806451613	0.537037037037037
chr11	33288615	33288832	0.931034482758621	0.59375
chr11	33447705	33447910	0.9	0.584905660377358
chr11	33877754	33877799	0.834394904458599	0.456140350877193
chr11	33921609	33921743	0.707317073170732	0.4375
chr11	35915773	35916258	0.918918918918919	0.212765957446809
chr11	35931095	35931247	0.936170212765957	0.62
chr11	35939173	35939362	0.857142857142857	0.545454545454545
chr11	36057695	36057841	0.338461538461538	0.133333333333333
chr11	37406824	37406970	0.791666666666667	0.485074626865672
chr11	40143684	40144149	0.915492957746479	0.595505617977528
chr11	40293268	40293743	0.767676767676768	0.51
chr11	40386570	40387114	0.745454545454545	0.358620689655172
chr11	42126163	42126299	0.958333333333333	0.523809523809524
chr11	43884046	43884419	0.882352941176471	0.571428571428571
chr11	43992841	43993123	0.418367346938776	0.274336283185841
chr12	79715	79730	0.888888888888889	0.173913043478261
chr12	145020	145605	0.680851063829787	0.415094339622642
chr12	202828	203220	0.714285714285714	0.476190476190476
chr12	274283	274452	0.428571428571429	0.151515151515152
chr12	697520	697903	0.96551724137931	0.444444444444444
chr12	772583	772852	0.897058823529412	0.545454545454545
chr12	2475729	2475770	0.96551724137931	0.633333333333333
chr12	2532856	2532880	0.714285714285714	0.318181818181818
chr12	2615740	2616154	0.942982456140351	0.625550660792952
chr12	3703633	3703828	0.962790697674419	0.640522875816993
chr12	3753755	3753775	1	0.533333333333333
chr12	4015487	4015650	1	0.666666666666667
chr12	5094490	5094498	0.739130434782609	0.157894736842105
chr12	5465350	5465893	0.917197452229299	0.531073446327684
chr12	5537899	5538000	0.592592592592593	0.214285714285714
chr12	8154139	8154371	0.415584415584416	0.26875
chr12	8160282	8160427	0.666666666666667	0.444444444444444
chr12	8248901	8248937	0.619047619047619	0.2
chr12	8446329	8446788	0.3125	0.0985915492957746
chr12	10060170	10060595	0.8	0.5
chr12	10999377	10999664	0.723404255319149	0.224137931034483
chr12	11503520	11503845	0.931034482758621	0.620689655172414
chr12	11568576	11568861	0.931818181818182	0.608695652173913
chr12	11616261	11616442	1	0.580645161290323
chr12	12150973	12151147	0.909090909090909	0.512820512820513
chr12	12166610	12166763	0.770833333333333	0.5
chr12	13278220	13278326	0.821917808219178	0.472727272727273
chr12	13297451	13297789	0.911111111111111	0.461538461538462
chr12	14621335	14621732	0.935064935064935	0.534246575342466
chr12	14628915	14628929	1	0.666666666666667
chr12	15498180	15498267	1	0.625
chr12	16033545	16033774	0.972222222222222	0.6
chr12	17201071	17201326	0.834645669291339	0.533333333333333
chr12	17597100	17597910	0.855329949238579	0.420062695924765
chr12	18851891	18852325	0.945945945945946	0.576271186440678
chr12	23135711	23136010	0.833333333333333	0.549019607843137
chr12	25570752	25570949	0.548872180451128	0.271844660194175
chr12	26569323	26569537	0.916666666666667	0.565217391304348
chr12	26831906	26832075	0.692307692307692	0.448979591836735
chr12	27103951	27104558	0.826086956521739	0.544776119402985
chr12	27105251	27105575	0.644366197183099	0.425149700598802
chr12	27243997	27244073	0.928571428571429	0.612903225806452
chr12	27501941	27501994	0.884615384615385	0.578947368421053
chr12	27559896	27560251	0.972222222222222	0.611111111111111
chr12	28352242	28352725	0.452631578947368	0.277777777777778
chr12	29421868	29422145	0.931034482758621	0.588235294117647
chr12	30566902	30566918	0.933333333333333	0.526315789473684
chr12	30899510	30899862	0.911764705882353	0.577777777777778
chr12	30910571	30910913	0.583333333333333	0.358974358974359
chr12	30937093	30937453	0.761904761904762	0.5
chr12	31320193	31320340	1	0.620689655172414
chr12	31581308	31581599	0.872727272727273	0.581818181818182
chr12	32784043	32784640	0.902597402597403	0.485714285714286
chr12	32794553	32794636	0.661290322580645	0.423076923076923
chr12	33418064	33418361	1	0.588235294117647
chr12	33538839	33539089	0.931034482758621	0.555555555555556
chr12	33800563	33800885	0.903225806451613	0.535714285714286
chr12	34525037	34525197	0.792452830188679	0.492307692307692
chr12	34582762	34582971	0.892857142857143	0.521739130434783
chr12	34694779	34694891	0.75	0.5
chr12	34706965	34707232	0.804347826086957	0.441860465116279
chr12	34739391	34739490	0.789473684210526	0.282051282051282
chr12	34790981	34791468	0.657142857142857	0.341463414634146
chr12	35178060	35178127	1	0.652173913043478
chr12	35665532	35665573	0.925	0.613636363636364
chr12	35855506	35855975	0.825	0.522727272727273
chr12	35913271	35913703	0.859375	0.508771929824561
chr12	36706531	36706659	0.707317073170732	0.434782608695652
chr12	37649436	37649791	1	0.666666666666667
chr12	40076341	40076395	0.918918918918919	0.448275862068966
chr12	40540012	40540262	0.96	0.64
chr12	41629615	41629678	0.873873873873874	0.546875
chr12	41789036	41789473	0.861111111111111	0.511111111111111
chr12	45826370	45826397	0.666666666666667	0.25
chr12	45841049	45841087	0.98	0.533333333333333
chr12	47304676	47304823	0.886363636363636	0.504504504504504
chr12	47329011	47329275	0.878048780487805	0.581395348837209
chr12	47356591	47356948	0.806451612903226	0.473684210526316
chr12	47857609	47857734	1	0.588235294117647
chr12	47980985	47981412	0.95	0.6
chr12	48173419	48173763	0.914285714285714	0.591836734693878
chr12	48389394	48389431	0.870967741935484	0.454545454545455
chr12	48938032	48938455	0.283185840707965	0.141791044776119
chr12	49166692	49166901	0.931578947368421	0.478764478764479
chr12	49188369	49189423	0.943089430894309	0.518005540166205
chr12	49200310	49200899	0.949516648764769	0.56379821958457
chr13	130729	131234	0.767123287671233	0.368
chr13	292077	292103	1	0.65625
chr13	586557	586562	1	0.590909090909091
chr13	710395	710951	0.822784810126582	0.518072289156627
chr13	714834	715086	0.533333333333333	0.178571428571429
chr13	715601	715924	0.936842105263158	0.577777777777778
chr13	1370804	1371434	0.862068965517241	0.534883720930233
chr13	1623444	1623626	0.82051282051282	0.516129032258065
chr13	2504534	2504797	0.888888888888889	0.518518518518518
chr13	2649256	2649296	0.96875	0.548387096774194
chr13	2805824	2806286	0.931034482758621	0.580645161290323
chr13	2858082	2858130	0.885714285714286	0.571428571428571
chr13	3019017	3019498	0.488372093023256	0.229166666666667
chr13	3558830	3558990	0.770491803278688	0.474576271186441
chr13	4479486	4479626	0.863636363636364	0.547619047619048
chr13	5364455	5364858	0.852941176470588	0.568181818181818
chr13	5417592	5417927	0.944444444444444	0.5625
chr13	5868738	5869108	1	0.6
chr13	6106579	6107002	0.956521739130435	0.6
chr13	7045519	7045597	0.961538461538462	0.476190476190476
chr13	7621789	7622004	0.714285714285714	0.468085106382979
chr13	8865696	8865919	1	0.666666666666667
chr13	9001685	9002051	1	0.578947368421053
chr13	9102743	9102812	0.666666666666667	0.357142857142857
chr13	9873266	9873378	0.96551724137931	0.615384615384615
chr13	9889932	9890149	0.523809523809524	0.236111111111111
chr13	10179090	10179943	0.552884615384615	0.326704545454545
chr13	10285317	10285681	0.942857142857143	0.592592592592593
chr13	10478551	10478843	0.58974358974359	0.358974358974359
chr13	11123080	11123144	1	0.611111111111111
chr13	11141843	11142008	0.524590163934426	0.285714285714286
chr13	11154093	11154460	1	0.666666666666667
chr13	11162184	11162272	0.742857142857143	0.4
chr13	12232139	12232365	1	0.645161290322581
chr13	13110892	13111307	0.540540540540541	0.313084112149533
chr13	14150329	14150667	1	0.666666666666667
chr13	14945701	14946183	0.585585585585586	0.305084745762712
chr13	15052064	15052808	0.885496183206107	0.526829268292683
chr13	15058845	15059103	0.946666666666667	0.621621621621622
chr13	15721687	15722252	0.804878048780488	0.49609375
chr13	15734506	15734847	0.883435582822086	0.578125
chr13	15925993	15926564	0.943089430894309	0.601626016260163
chr13	16159715	16160029	0.958333333333333	0.619047619047619
chr13	16870134	16870505	1	0.558823529411765
chr13	16970131	16970553	0.965909090909091	0.643564356435644
chr13	17024052	17024307	0.303370786516854	0.154929577464789
chr13	17227204	17227442	0.506493506493506	0.333333333333333
chr13	18696330	18696708	0.598214285714286	0.382113821138211
chr13	18749615	18750046	0.966666666666667	0.636363636363636
chr13	19908659	19909112	0.925925925925926	0.583333333333333
chr13	21034482	21034525	1	0.58695652173913
chr13	21094764	21094793	0.878787878787879	0.444444444444444
chr13	21095383	21095606	0.736111111111111	0.48
chr13	21918003	21918386	0.909090909090909	0.533333333333333
chr13	23236476	23236644	0.96875	0.644067796610169
chr13	23450325	23450381	0.741935483870968	0.346153846153846
chr13	23832400	23832504	0.75	0.380952380952381
chr13	24854141	24854174	0.894736842105263	0.581818181818182
chr13	24898220	24898275	0.967741935483871	0.625
chr13	25087985	25088418	0.942857142857143	0.606060606060606
chr13	25983530	25983985	0.510489510489511	0.336601307189543
chr13	26163545	26163954	0.791208791208791	0.525
chr13	26167589	26167657	1	0.647058823529412
chr13	26183350	26183371	1	0.647058823529412
chr13	27292495	27292969	0.914285714285714	0.588235294117647
chr13	27389370	27389806	0.888888888888889	0.583333333333333
chr13	27460466	27460934	0.963414634146341	0.423076923076923
chr13	27593281	27593685	0.938342967244701	0.579524680073126
chr13	28555338	28555784	0.96	0.609756097560976
chr13	28590823	28590907	0.911764705882353	0.590163934426229
chr13	28642134	28642328	1	0.645161290322581
chr13	30522662	30522675	0.909090909090909	0.291666666666667
chr13	31081131	31081593	0.827586206896552	0.470588235294118
chr13	31542088	31542430	0.96551724137931	0.576923076923077
chr13	33190734	33191021	0.961538461538462	0.535714285714286
chr13	33562001	33562117	0.837209302325581	0.555555555555556
chr13	33617504	33617763	0.470238095238095	0.287581699346405
chr13	33667667	33668011	0.538461538461538	0.315436241610738
chr13	34197222	34197251	0.869565217391304	0.307692307692308
chr13	34736281	34736288	0.666666666666667	0.32
chr13	35230929	35231338	0.868421052631579	0.533333333333333
chr13	35969056	35969144	0.977777777777778	0.645161290322581
chr13	36294052	36294221	1	0.666666666666667
chr13	36410479	36410862	0.846153846153846	0.543478260869565
chr13	36985980	36986661	0.90625	0.59047619047619
chr13	37065638	37065781	0.777777777777778	0.380952380952381
chr13	37450511	37451032	0.815789473684211	0.5
chr13	39796548	39796995	0.884615384615385	0.56
chr13	40370250	40370309	0.964285714285714	0.566666666666667
chr13	40433811	40434163	0.96875	0.6
chr13	41125581	41125899	0.9	0.5
chr13	42581743	42582057	0.84375	0.518518518518518
chr13	44303765	44303813	0.761194029850746	0.458333333333333
chr13	46870207	46870256	0.977777777777778	0.608108108108108
chr13	47993871	47993887	1	0.666666666666667
chr13	49345519	49345648	0.947368421052632	0.571428571428571
chr13	49654852	49655022	0.92156862745098	0.5625
chr13	49668572	49668620	0.958333333333333	0.583333333333333
chr13	51673864	51674306	0.903225806451613	0.583333333333333
chr14	121431	121730	1	0.526315789473684
chr14	579539	580020	0.855555555555556	0.432692307692308
chr14	898071	898432	0.470588235294118	0.161290322580645
chr14	1065608	1065834	0.520833333333333	0.272727272727273
chr14	2043420	2043893	0.4	0.1875
chr14	2250386	2250512	0.84375	0.526315789473684
chr14	2286827	2287177	0.454545454545455	0.113636363636364
chr14	2337417	2337633	0.84375	0.55
chr14	2341383	2342622	0.56496062992126	0.365303244005642
chr14	2345894	2346153	0.542553191489362	0.344086021505376
chr14	3948888	3949107	0.852941176470588	0.5
chr14	4724722	4724785	1	0.541666666666667
chr14	6501487	6501521	0.931034482758621	0.6
chr14	7541174	7541269	0.966666666666667	0.64
chr14	8064622	8064817	0.399014778325123	0.239263803680982
chr14	8137599	8138151	0.961538461538462	0.569444444444444
chr14	9013312	9013770	0.91304347826087	0.588235294117647
chr14	9985497	9985936	0.821428571428571	0.387096774193548
chr14	14113705	14113926	0.756756756756757	0.479166666666667
chr14	14177939	14177972	1	0.666666666666667
chr14	16100842	16101213	0.454545454545455	0.289156626506024
chr14	16593807	16594023	0.962962962962963	0.612903225806452
chr14	17148709	17148908	0.602739726027397	0.401639344262295
chr14	18362907	18363291	1	0.658536585365854
chr14	20208531	20208756	0.888888888888889	0.517241379310345
chr14	20276952	20277255	0.829268292682927	0.552631578947368
chr14	20400740	20401093	0.948148148148148	0.540372670807453
chr14	21341038	21341408	0.962962962962963	0.631578947368421
chr14	21593185	21593589	0.919354838709677	0.593220338983051
chr14	23163004	23163600	0.742718446601942	0.451977401129944
chr14	24241304	24241558	0.96	0.638888888888889
chr14	25258891	25258924	0.851851851851852	0.538461538461538
chr14	25656957	25657022	0.882352941176471	0.45
chr14	26781645	26781693	0.882352941176471	0.46875
chr14	26947223	26947358	0.846715328467153	0.559440559440559
chr14	26959325	26959486	0.77319587628866	0.505376344086022
chr14	28123714	28124095	0.948275862068966	0.576923076923077
chr14	28168440	28168487	1	0.178571428571429
chr14	28259495	28259642	0.950819672131147	0.591836734693878
chr14	29086705	29087001	0.631147540983607	0.368421052631579
chr14	29198577	29199053	0.812154696132597	0.517241379310345
chr14	29389140	29389628	0.958333333333333	0.590909090909091
chr14	29631280	29631692	0.892857142857143	0.583333333333333
chr14	30997789	30997896	0.869565217391304	0.529411764705882
chr14	31265363	31265855	0.698795180722892	0.154929577464789
chr14	31698922	31699161	0.775862068965517	0.490196078431373
chr14	32032962	32033081	0.972972972972973	0.615384615384615
chr14	32279578	32279785	0.766666666666667	0.48936170212766
chr14	32287675	32287693	1	0.529411764705882
chr14	32332086	32332453	0.961538461538462	0.458333333333333
chr14	32342032	32342484	0.741935483870968	0.476190476190476
chr14	32556246	32556512	0.776315789473684	0.483870967741935
chr14	32561373	32561793	0.956521739130435	0.619047619047619
chr14	33825283	33825475	0.766233766233766	0.431034482758621
chr14	34018211	34018267	0.695652173913043	0.463414634146341
chr14	34777413	34777906	0.541062801932367	0.358974358974359
chr14	34814901	34815214	0.818181818181818	0.54
chr14	37018607	37018814	0.918918918918919	0.605263157894737
chr14	37230935	37231700	0.553935860058309	0.342939481268012
chr14	37233712	37233816	0.935483870967742	0.5
chr14	37291962	37292281	0.779661016949153	0.51063829787234
chr14	38697879	38697911	0.931818181818182	0.576923076923077
chr14	38705038	38705177	0.954545454545455	0.566666666666667
chr14	38991659	38992030	1	0.62962962962963
chr14	39139287	39139668	0.852941176470588	0.48
chr14	40000652	40001332	0.882352941176471	0.568965517241379
chr14	40414574	40414645	1	0.652173913043478
chr14	41527764	41528205	1	0.636363636363636
chr14	42627843	42628257	0.577777777777778	0.375
chr14	45713277	45713368	0.840579710144927	0.551724137931034
chr14	45788833	45789297	1	0.662650602409639
chr14	46370128	46370223	0.939393939393939	0.590909090909091
chr14	46974904	46975180	0.857142857142857	0.448275862068966
chr14	47179442	47179921	0.894039735099338	0.488888888888889
chr14	47792325	47792799	0.875	0.5
chr14	48895947	48896378	0.934782608695652	0.591549295774648
chr14	49135866	49136659	0.96078431372549	0.43859649122807
chr14	51819677	51820149	0.581818181818182	0.303030303030303
chr14	51824248	51824473	0.947368421052632	0.529411764705882
chr14	51852129	51852533	0.981132075471698	0.55
chr15	116865	116962	0.976190476190476	0.470588235294118
chr15	332651	333183	0.575221238938053	0.365853658536585
chr15	365496	365965	0.794871794871795	0.466666666666667
chr15	524862	525187	1	0.666666666666667
chr15	580780	581245	0.894736842105263	0.411764705882353
chr15	598293	598685	0.967741935483871	0.606060606060606
chr15	791813	792267	0.979166666666667	0.630434782608696
chr15	2419897	2420080	0.879310344827586	0.517241379310345
chr15	2450278	2450771	0.740740740740741	0.41025641025641
chr15	2464978	2465375	0.795918367346939	0.514705882352941
chr15	3010757	3010942	0.974358974358974	0.388888888888889
chr15	4049060	4049531	0.457627118644068	0.26984126984127
chr15	4317104	4317160	0.897435897435897	0.588235294117647
chr15	6311662	6312104	1	0.592592592592593
chr15	7361141	7361458	0.401360544217687	0.173684210526316
chr15	8422864	8423461	0.922600619195046	0.399103139013453
chr15	8768988	8769105	0.6875	0.371794871794872
chr15	8773816	8774397	0.593406593406593	0.323943661971831
chr15	9797304	9797680	0.840579710144927	0.544117647058823
chr15	10524583	10525281	0.42156862745098	0.194444444444444
chr15	12170034	12170129	0.706666666666667	0.448979591836735
chr15	12175830	12176462	0.924528301886792	0.550724637681159
chr15	12265439	12265478	0.970588235294118	0.611111111111111
chr15	12543711	12543941	0.907894736842105	0.547169811320755
chr15	13182637	13183100	0.941860465116279	0.594936708860759
chr15	13248825	13249075	0.9375	0.411764705882353
chr15	13302655	13303030	0.936507936507937	0.609375
chr15	14301492	14301586	0.866666666666667	0.323529411764706
chr15	14303448	14303560	0.946969696969697	0.546728971962617
chr15	14304227	14304489	1	0.395095367847411
chr15	14305435	14306584	0.965860597439545	0.533391915641476
chr15	14310598	14310643	0.716981132075472	0.191304347826087
chr15	14311152	14311162	0.694444444444444	0.386363636363636
chr15	14810797	14810892	0.571428571428571	0.333333333333333
chr15	15440965	15441081	0.853658536585366	0.558823529411765
chr15	15640146	15640291	0.903225806451613	0.488372093023256
chr15	16344604	16344951	0.436781609195402	0.273809523809524
chr15	17162534	17162745	0.345588235294118	0.225
chr15	18116702	18117186	0.806451612903226	0.388888888888889
chr15	19864950	19865421	0.955555555555556	0.423076923076923
chr15	20223578	20223702	0.926829268292683	0.523809523809524
chr15	20614042	20614359	0.8125	0.541666666666667
chr15	20618738	20619087	0.962962962962963	0.611111111111111
chr15	20722191	20722643	0.796875	0.5
chr15	20739697	20740122	0.96969696969697	0.526315789473684
chr15	20753036	20753376	0.804123711340206	0.535353535353535
chr15	23089714	23089824	0.797101449275362	0.508196721311475
chr15	23236332	23236806	0.9	0.59375
chr15	23308982	23309314	0.456896551724138	0.280487804878049
chr15	23564599	23564890	0.936170212765957	0.55
chr15	24929344	24929481	0.777777777777778	0.5
chr15	25599663	25600148	1	0.625
chr15	27477018	27477277	0.857142857142857	0.541666666666667
chr15	27924504	27924600	0.822222222222222	0.471698113207547
chr15	28468468	28468808	0.880382775119617	0.365740740740741
chr15	28687177	28687687	0.801526717557252	0.503597122302158
chr15	28821714	28821867	0.787878787878788	0.5
chr15	29102281	29102678	0.909090909090909	0.6
chr15	30320841	30321087	0.96551724137931	0.592592592592593
chr15	30574848	30575289	0.698039215686274	0.463709677419355
chr15	30967543	30967790	0.928571428571429	0.590909090909091
chr15	31381537	31381622	1	0.571428571428571
chr15	31959800	31959852	1	0.606060606060606
chr15	32037293	32037748	0.954545454545455	0.613636363636364
chr15	32201134	32201460	0.954545454545455	0.607142857142857
chr15	32621146	32621477	1	0.636363636363636
chr15	32689081	32689301	0.952380952380952	0.555555555555556
chr15	33048367	33048869	0.692982456140351	0.46195652173913
chr15	33367384	33367473	0.981481481481482	0.625
chr15	33613734	33614458	0.981481481481482	0.603448275862069
chr15	33763383	33763822	0.685714285714286	0.351351351351351
chr15	34720951	34721068	0.95	0.628865979381443
chr15	34843849	34844030	0.965217391304348	0.505050505050505
chr15	35003746	35003755	0.894736842105263	0.586206896551724
chr15	35217481	35217887	0.538461538461538	0.342465753424658
chr15	35247381	35247484	1	0.571428571428571
chr15	35325590	35326055	0.909090909090909	0.597014925373134
chr15	35470758	35470842	0.849056603773585	0.514285714285714
chr15	35516100	35516573	0.933333333333333	0.612903225806452
chr15	35603895	35604303	0.795918367346939	0.511111111111111
chr15	35614330	35614775	0.5	0.120879120879121
chr15	35755352	35755642	1	0.5
chr15	35920552	35920653	0.608695652173913	0.264705882352941
chr15	36239341	36239818	0.964285714285714	0.625
chr15	36548938	36549243	0.955056179775281	0.634328358208955
chr15	36587273	36587343	0.555555555555556	0.195121951219512
chr15	36722657	36723820	0.603571428571429	0.275229357798165
chr15	37072033	37072121	0.681818181818182	0.433962264150943
chr15	39066868	39067261	0.916666666666667	0.434782608695652
chr15	39531453	39531920	0.739583333333333	0.47
chr15	39531705	39531920	0.651515151515151	0.36144578313253
chr15	39700061	39700306	0.576271186440678	0.212121212121212
chr15	39765228	39765658	0.456140350877193	0.291390728476821
chr15	40760553	40760949	0.799196787148594	0.52991452991453
chr15	41236375	41236530	0.9	0.6
chr15	41737968	41738301	0.829268292682927	0.521739130434783
chr15	42009982	42010063	0.526315789473684	0.254545454545455
chr15	42950869	42951325	0.826086956521739	0.484848484848485
chr15	43594003	43594056	0.864864864864865	0.428571428571429
chr15	44488676	44489223	0.912663755458515	0.603864734299517
chr15	44527538	44527761	0.872340425531915	0.574468085106383
chr15	45191632	45191990	0.894736842105263	0.421052631578947
chr15	45786709	45787109	0.9	0.571428571428571
chr15	46700734	46701080	0.859281437125748	0.569686411149826
chr15	46872591	46872963	0.91044776119403	0.602150537634409
chr15	47536966	47537387	0.492753623188406	0.32
chr16	339042	339234	1	0.658536585365854
chr16	1881702	1881793	1	0.64
chr16	1895595	1895682	0.96	0.613636363636364
chr16	1950905	1950963	1	0.642857142857143
chr16	2539439	2539560	0.84375	0.458333333333333
chr16	2667898	2667957	0.96	0.478260869565217
chr16	3691403	3691535	0.944444444444444	0.555555555555556
chr16	3923166	3923739	0.927835051546392	0.346268656716418
chr16	4165217	4165501	0.984848484848485	0.636363636363636
chr16	4267337	4268219	0.929203539823009	0.559139784946237
chr16	6220193	6220491	0.884615384615385	0.576923076923077
chr16	6245179	6245254	0.725490196078431	0.297872340425532
chr16	6302269	6302625	0.714285714285714	0.463768115942029
chr16	6707985	6708266	0.96	0.617021276595745
chr16	7262060	7262520	0.844827586206897	0.552631578947368
chr16	8178349	8178495	0.88	0.558823529411765
chr16	8482546	8482645	0.634408602150538	0.402777777777778
chr16	10309829	10309915	1	0.62962962962963
chr16	10503566	10503746	0.944444444444444	0.5
chr16	11060178	11060246	0.452054794520548	0.29
chr16	12362721	12362962	0.904761904761905	0.235294117647059
chr16	12789336	12789415	0.727272727272727	0.12987012987013
chr16	13967549	13967586	1	0.625
chr16	14333052	14333132	0.854166666666667	0.473684210526316
chr16	16079134	16079464	0.921052631578947	0.577777777777778
chr16	16431130	16431494	0.315789473684211	0.173913043478261
chr16	18037954	18038515	0.94392523364486	0.590361445783133
chr16	20992659	20993014	0.666666666666667	0.379310344827586
chr16	21770022	21770249	0.825396825396825	0.516666666666667
chr16	21810642	21810736	0.84	0.513513513513513
chr16	21811163	21811324	0.642857142857143	0.32258064516129
chr16	22655847	22656307	0.771428571428571	0.461538461538462
chr16	22659757	22660432	0.782608695652174	0.388059701492537
chr16	23640086	23640301	0.862068965517241	0.5
chr16	24440434	24440593	0.823529411764706	0.409090909090909
chr16	24448270	24448583	0.729323308270677	0.483660130718954
chr16	25612573	25612854	0.842105263157895	0.428571428571429
chr16	25858522	25858888	0.952941176470588	0.456310679611651
chr16	28996694	28997167	0.95	0.586206896551724
chr16	28999242	28999699	0.939393939393939	0.619047619047619
chr16	29481184	29481782	0.947089947089947	0.553966189856957
chr16	29496611	29496682	1	0.611111111111111
chr16	30938104	30938366	1	0.529411764705882
chr16	35417375	35417965	0.953020134228188	0.38255033557047
chr16	36814860	36814942	0.804878048780488	0.428571428571429
chr16	40383927	40384123	0.927272727272727	0.575471698113208
chr16	41769826	41769924	0.914285714285714	0.558139534883721
chr16	41904724	41904841	0.8	0.444444444444444
chr16	42804550	42804719	0.964285714285714	0.470588235294118
chr16	45634682	45634860	0.92	0.55
chr16	47147695	47148106	0.932692307692308	0.555555555555556
chr16	49824529	49824796	0.85	0.557377049180328
chr16	50510936	50511589	0.675675675675676	0.328571428571429
chr16	51872699	51872988	0.947368421052632	0.6
chr16	52545146	52545313	0.657142857142857	0.142857142857143
chr16	52576251	52576730	0.942857142857143	0.590909090909091
chr16	52641985	52642104	1	0.615384615384615
chr16	53666182	53666207	0.583333333333333	0.367088607594937
chr17	1506956	1507234	0.577777777777778	0.375
chr17	4454401	4454705	1	0.578947368421053
chr17	6288862	6289341	0.972727272727273	0.413793103448276
chr17	8026862	8027359	0.860215053763441	0.453846153846154
chr17	9212866	9212957	0.554545454545455	0.368421052631579
chr17	9229162	9229234	0.825	0.527777777777778
chr17	9379911	9380511	0.785714285714286	0.276315789473684
chr17	9513615	9513639	0.966666666666667	0.555555555555556
chr17	9788975	9789289	0.6	0.333333333333333
chr17	10213190	10213398	0.522727272727273	0.317647058823529
chr17	10410860	10411255	0.605263157894737	0.270833333333333
chr17	12969927	12970194	0.655172413793103	0.361111111111111
chr17	14570921	14571371	0.702127659574468	0.348837209302326
chr17	16600072	16600498	0.728813559322034	0.423076923076923
chr17	17608415	17608467	0.864864864864865	0.567567567567568
chr17	17698611	17698913	0.68141592920354	0.425373134328358
chr17	20854010	20854042	0.914285714285714	0.575757575757576
chr17	21113355	21113804	0.941176470588235	0.609756097560976
chr17	21236314	21237172	0.9	0.34453781512605
chr17	22552126	22552601	0.933333333333333	0.5
chr17	23237200	23237352	0.318965517241379	0.0982142857142857
chr17	25530718	25530980	0.875	0.428571428571429
chr17	27604056	27604531	0.970588235294118	0.576923076923077
chr17	29115559	29115669	0.970588235294118	0.605263157894737
chr17	29882022	29882436	0.465753424657534	0.308080808080808
chr17	33285582	33285633	0.929824561403509	0.492063492063492
chr17	33377450	33377622	0.823529411764706	0.533333333333333
chr17	33940658	33941070	1	0.625
chr17	34048617	34048850	0.941176470588235	0.55
chr17	34831359	34831594	0.771428571428571	0.46
chr17	34922309	34922715	0.918367346938776	0.545454545454545
chr17	35218857	35218934	0.833333333333333	0.454545454545455
chr17	35397304	35397537	1	0.655172413793103
chr17	38289411	38289947	0.944162436548223	0.540983606557377
chr17	39027530	39027880	0.91025641025641	0.596491228070175
chr17	41559671	41559893	0.941176470588235	0.615384615384615
chr17	43277001	43277217	0.619469026548673	0.37719298245614
chr17	43958256	43958645	1	0.583333333333333
chr17	46835171	46835234	0.692307692307692	0.19047619047619
chr17	47877602	47877978	0.862068965517241	0.538461538461538
chr17	49027541	49027728	0.615384615384615	0.272727272727273
chr17	49098471	49098489	0.92	0.482758620689655
chr17	49406125	49406288	0.785714285714286	0.459459459459459
chr17	50964612	50964737	0.95360824742268	0.577319587628866
chr17	51184263	51184431	1	0.653846153846154
chr17	51463850	51464245	0.8	0.5
chr17	51913169	51913243	0.912280701754386	0.6
chr17	52277033	52277495	0.844444444444444	0.555555555555556
chr17	52507613	52508070	0.954545454545455	0.611111111111111
chr17	52768967	52769108	0.626865671641791	0.40625
chr17	52776844	52776901	0.9	0.543478260869565
chr17	52887715	52887820	1	0.645161290322581
chr17	53083302	53083471	1	0.6
chr17	53281271	53281347	0.884615384615385	0.535714285714286
chr17	53303279	53303748	0.941176470588235	0.235955056179775
chr18	55194	55440	0.952380952380952	0.619047619047619
chr18	807284	807920	0.853881278538813	0.542372881355932
chr18	1268960	1269369	0.912442396313364	0.481651376146789
chr18	1421236	1421411	0.909090909090909	0.55
chr18	1666559	1667041	0.854838709677419	0.557377049180328
chr18	5443707	5444170	0.811320754716981	0.53125
chr18	5714668	5714887	0.875	0.344827586206897
chr18	5821481	5821817	0.68	0.358974358974359
chr18	5901910	5902290	0.448275862068966	0.25
chr18	7934879	7935354	0.9	0.48780487804878
chr18	8386650	8386817	1	0.571428571428571
chr18	8574659	8574682	1	0.666666666666667
chr18	8582538	8582950	1	0.576923076923077
chr18	8748762	8748985	1	0.631578947368421
chr18	8975018	8975326	0.909090909090909	0.357142857142857
chr18	9366048	9366380	0.579545454545455	0.363128491620112
chr18	9376017	9376419	0.888888888888889	0.529411764705882
chr18	11010901	11011274	0.7	0.33112582781457
chr18	11610781	11611269	0.870967741935484	0.5625
chr18	12336322	12336768	0.859375	0.545454545454545
chr18	12360625	12360670	0.790322580645161	0.343137254901961
chr18	12398041	12398517	0.9	0.509433962264151
chr18	12551484	12551649	0.807017543859649	0.442622950819672
chr18	12557188	12557740	0.798076923076923	0.457831325301205
chr18	12561422	12561514	0.711864406779661	0.185714285714286
chr18	12567743	12568564	0.852941176470588	0.271028037383178
chr18	12570259	12570389	0.620689655172414	0.150684931506849
chr18	12572519	12573316	0.762886597938144	0.31651376146789
chr18	12576395	12576803	0.966101694915254	0.552173913043478
chr18	12593806	12594431	0.785977859778598	0.327077747989276
chr18	12604569	12605051	0.885572139303483	0.343949044585987
chr18	12733476	12733751	0.643835616438356	0.428571428571429
chr18	13120079	13120367	0.611111111111111	0.293103448275862
chr18	15422465	15422686	0.8	0.521739130434783
chr18	15629663	15629756	0.906976744186046	0.555555555555556
chr18	17126818	17127281	0.983606557377049	0.231884057971014
chr18	17875406	17875638	0.373737373737374	0.214285714285714
chr18	18355503	18356240	0.82258064516129	0.450980392156863
chr18	19048932	19049346	0.977272727272727	0.403846153846154
chr18	19238416	19238671	0.945945945945946	0.607142857142857
chr18	19394875	19395281	0.933333333333333	0.613636363636364
chr18	20153335	20153670	0.433333333333333	0.284974093264249
chr18	20493925	20494398	0.933054393305439	0.577464788732394
chr18	20600024	20600509	0.904761904761905	0.314285714285714
chr18	20601297	20602071	0.935897435897436	0.546666666666667
chr18	20602673	20602758	0.906976744186046	0.333333333333333
chr18	20821956	20822003	1	0.666666666666667
chr18	21402234	21402338	0.851063829787234	0.5
chr18	21875685	21876093	1	0.652173913043478
chr18	22170911	22171126	0.682692307692308	0.416666666666667
chr18	22198111	22198342	0.943396226415094	0.6
chr18	22874092	22874680	0.922480620155039	0.495327102803738
chr18	23201222	23201323	0.265822784810127	0.119047619047619
chr18	23286158	23286173	1	0.653846153846154
chr18	23432336	23433132	0.869565217391304	0.547619047619048
chr18	25645437	25645631	0.337349397590361	0.1875
chr18	25655326	25655421	0.456521739130435	0.280487804878049
chr18	25749403	25749500	0.879518072289157	0.5625
chr18	27968683	27968778	0.981481481481482	0.622950819672131
chr18	30328923	30329655	0.480225988700565	0.280701754385965
chr18	31728278	31728530	0.816326530612245	0.54
chr18	33068057	33068440	0.944444444444444	0.536231884057971
chr18	34096300	34096700	0.872727272727273	0.58
chr18	34719589	34719923	0.8	0.401459854014599
chr18	34944479	34944558	0.585714285714286	0.386666666666667
chr18	35818522	35819000	0.727272727272727	0.351351351351351
chr18	35865970	35866162	1	0.6
chr18	37322794	37322939	0.411764705882353	0.254237288135593
chr18	37429814	37429990	0.849315068493151	0.428571428571429
chr18	37950614	37950708	0.944444444444444	0.594594594594595
chr18	38309821	38310416	0.792207792207792	0.357142857142857
chr18	38846090	38846288	0.961038961038961	0.581081081081081
chr18	39369012	39369494	1	0.666666666666667
chr18	39475142	39475617	0.954545454545455	0.555555555555556
chr18	39787050	39787211	0.95	0.604166666666667
chr18	41592540	41592939	0.766666666666667	0.477272727272727
chr18	42273360	42273775	0.827586206896552	0.448275862068966
chr18	43155642	43156092	0.356164383561644	0.134146341463415
chr18	44476119	44476350	1	0.666666666666667
chr18	44564035	44564452	0.976190476190476	0.621621621621622
chr18	44934938	44935310	0.9375	0.611111111111111
chr18	45717421	45717950	0.776119402985075	0.417910447761194
chr18	46375732	46375968	0.803571428571429	0.521739130434783
chr18	46757402	46757835	0.980392156862745	0.620689655172414
chr18	46897789	46898457	0.828125	0.403940886699507
chr18	46915067	46915609	0.934285714285714	0.315286624203822
chr18	48905594	48906039	0.909090909090909	0.5
chr18	49041361	49041405	0.714285714285714	0.179487179487179
chr18	49288863	49289254	0.946428571428571	0.579710144927536
chr18	49976557	49976782	0.956521739130435	0.547619047619048
chr18	50635606	50635703	0.75	0.466666666666667
chr18	50831779	50832262	0.552238805970149	0.358974358974359
chr18	50832186	50832541	0.452205882352941	0.296875
chr19	232447	232753	0.904761904761905	0.541666666666667
chr19	1088767	1089203	0.75	0.120567375886525
chr19	2262162	2262292	0.979591836734694	0.648648648648649
chr19	2266015	2266802	0.950413223140496	0.327102803738318
chr19	4851621	4851665	0.947368421052632	0.6
chr19	5600401	5600596	0.909090909090909	0.575757575757576
chr19	6706575	6706805	0.926829268292683	0.617647058823529
chr19	6768532	6769256	0.812883435582822	0.46831955922865
chr19	7657147	7657561	0.622222222222222	0.326086956521739
chr19	8684028	8684406	0.838709677419355	0.457142857142857
chr19	8688016	8688101	0.923076923076923	0.606060606060606
chr19	9740245	9740353	0.8	0.464285714285714
chr19	9755817	9755888	0.899082568807339	0.592592592592593
chr19	9858999	9859214	0.956521739130435	0.5
chr19	9860970	9861465	0.816666666666667	0.53968253968254
chr19	10148567	10148942	0.896551724137931	0.583333333333333
chr19	10274265	10274381	0.962962962962963	0.555555555555556
chr19	10480430	10480468	0.952380952380952	0.541666666666667
chr19	10644519	10644892	1	0.638888888888889
chr19	10659751	10660379	0.932584269662921	0.475609756097561
chr19	11067541	11067748	0.622641509433962	0.384615384615385
chr19	11277014	11277045	1	0.652173913043478
chr19	11431154	11431211	0.931034482758621	0.6
chr19	11757651	11758100	0.96969696969697	0.521739130434783
chr19	14329196	14329373	0.430962343096234	0.281767955801105
chr19	14568126	14568608	0.479452054794521	0.317757009345794
chr19	19853199	19853620	1	0.58974358974359
chr19	20697117	20697494	0.560975609756098	0.246153846153846
chr19	20823237	20823288	0.583333333333333	0.233333333333333
chr19	24641943	24642026	0.914728682170543	0.492537313432836
chr19	25141250	25141565	0.839080459770115	0.405405405405405
chr19	26122890	26123239	0.898550724637681	0.569230769230769
chr19	27015498	27015810	0.755102040816326	0.5
chr19	27378821	27379112	0.803571428571429	0.444444444444444
chr19	27848302	27848396	1	0.529411764705882
chr19	33183524	33183661	0.933333333333333	0.551724137931034
chr19	33243269	33244095	0.946236559139785	0.37890625
chr19	33309069	33309352	0.931372549019608	0.607476635514019
chr19	33686681	33687130	0.977777777777778	0.617647058823529
chr19	34189016	34189259	0.916666666666667	0.6
chr19	34307497	34307541	1	0.666666666666667
chr19	34464766	34465246	1	0.65
chr19	34814911	34815229	0.904761904761905	0.575757575757576
chr19	35126626	35126644	0.884615384615385	0.444444444444444
chr19	35150501	35151142	0.653061224489796	0.392405063291139
chr19	35186811	35186866	0.941176470588235	0.607142857142857
chr19	35543926	35544226	0.769230769230769	0.511627906976744
chr19	35718464	35719322	0.875	0.513513513513513
chr19	35806034	35806353	1	0.583333333333333
chr19	36558904	36559203	0.917808219178082	0.374193548387097
chr19	36761820	36761879	0.9375	0.625
chr19	37503648	37503990	0.958333333333333	0.583333333333333
chr19	37859779	37860126	0.956521739130435	0.636363636363636
chr19	37927965	37928315	1	0.633333333333333
chr19	38192338	38192571	0.956521739130435	0.6
chr19	38799835	38799886	0.958333333333333	0.631578947368421
chr19	38907356	38907724	0.888888888888889	0.583333333333333
chr19	39230091	39230488	0.946808510638298	0.566265060240964
chr19	39444136	39444226	0.882352941176471	0.571428571428571
chr19	39490820	39490881	0.813953488372093	0.4375
chr19	39508617	39508937	0.849315068493151	0.506493506493506
chr19	39757281	39757315	0.857142857142857	0.5625
chr19	40739571	40739882	0.901408450704225	0.568965517241379
chr19	42098064	42098514	0.509009009009009	0.325
chr19	42621316	42621505	0.72	0.416666666666667
chr19	43369198	43369322	0.956521739130435	0.523809523809524
chr19	43458900	43459120	0.958333333333333	0.611111111111111
chr19	44089187	44089498	0.952380952380952	0.613636363636364
chr19	44197832	44198000	1	0.508771929824561
chr19	44209916	44209978	0.949152542372881	0.586206896551724
chr19	44347902	44348249	0.583333333333333	0.375
chr19	45378983	45379074	0.790697674418605	0.470588235294118
chr19	45496550	45496745	0.955357142857143	0.63265306122449
chr19	47276948	47277169	0.5078125	0.258928571428571
chr19	48362265	48363226	0.652459016393443	0.19205298013245
chr19	48365276	48365762	0.768181818181818	0.412186379928315
chr19	48452104	48452145	0.814814814814815	0.51219512195122
chr2	5709783	5710167	0.448979591836735	0.224489795918367
chr2	5814653	5815005	0.739130434782609	0.136363636363636
chr2	5984137	5984620	1	0.651162790697674
chr2	6023715	6024597	0.949579831932773	0.550724637681159
chr2	6165286	6165409	0.894736842105263	0.590909090909091
chr2	6221760	6221832	0.904761904761905	0.5
chr2	6883828	6884456	0.626262626262626	0.378571428571429
chr2	7241373	7241598	0.925	0.591836734693878
chr2	7342506	7343004	0.904761904761905	0.578947368421053
chr2	8994727	8994940	0.75	0.423076923076923
chr2	10724841	10725999	0.933333333333333	0.549707602339181
chr2	11247972	11248374	1	0.555555555555556
chr2	12244205	12244417	0.98	0.636363636363636
chr2	15600168	15600451	0.967741935483871	0.619047619047619
chr2	16622197	16622475	0.95	0.55
chr2	16787964	16788483	0.896551724137931	0.242990654205607
chr2	21103667	21103709	0.923076923076923	0.538461538461538
chr2	23121986	23122148	0.886363636363636	0.58695652173913
chr2	23687763	23687781	0.810810810810811	0.533333333333333
chr2	24429312	24429696	0.714285714285714	0.395348837209302
chr2	24652115	24652793	0.578595317725752	0.28125
chr2	25589322	25589618	0.771428571428571	0.5
chr2	25605988	25606884	0.957446808510638	0.368421052631579
chr2	25690325	25690359	1	0.657894736842105
chr2	26082283	26082321	0.727272727272727	0.382352941176471
chr2	26157331	26157735	0.918604651162791	0.611111111111111
chr2	26163916	26164373	0.85	0.272727272727273
chr2	26885423	26885730	0.95	0.4375
chr2	27392700	27392779	0.759259259259259	0.167832167832168
chr2	27833014	27833148	1	0.652173913043478
chr2	29102633	29103252	0.873900293255132	0.562913907284768
chr2	29905442	29905473	0.611111111111111	0.326086956521739
chr2	30018860	30019084	0.681818181818182	0.446808510638298
chr2	30050442	30050883	0.944444444444444	0.625
chr2	32084176	32084435	0.831775700934579	0.529761904761905
chr2	33453426	33453711	0.894736842105263	0.558823529411765
chr2	33667910	33668401	0.961538461538462	0.625
chr2	34001840	34002131	0.41	0.226086956521739
chr2	34935519	34935774	0.904761904761905	0.525
chr2	34982978	34983068	0.971428571428571	0.619047619047619
chr2	35047065	35047151	0.896551724137931	0.592592592592593
chr2	36676325	36676452	0.919191919191919	0.426966292134831
chr2	37294307	37294370	0.967741935483871	0.638888888888889
chr2	37537397	37537755	0.952380952380952	0.620689655172414
chr2	37608166	37608542	0.921052631578947	0.608695652173913
chr2	37710351	37710803	1	0.545454545454545
chr2	37769561	37770004	0.88135593220339	0.58695652173913
chr2	37910366	37910617	0.870967741935484	0.55
chr2	38812170	38812290	0.91304347826087	0.416666666666667
chr2	38915043	38915515	0.295275590551181	0.154929577464789
chr2	39063332	39063689	0.947368421052632	0.622641509433962
chr2	40002877	40003798	0.868945868945869	0.336814621409922
chr2	40510209	40510371	0.95	0.588235294117647
chr2	40539302	40539399	0.5	0.236842105263158
chr2	40640984	40641238	0.945945945945946	0.59375
chr2	41056373	41056629	0.416666666666667	0.142857142857143
chr2	41241490	41241920	0.977777777777778	0.488372093023256
chr2	41778165	41778531	0.594594594594595	0.318181818181818
chr2	41835988	41836050	0.981132075471698	0.629032258064516
chr2	41838088	41838158	0.642857142857143	0.32258064516129
chr2	42398185	42398631	0.979591836734694	0.586206896551724
chr2	44118479	44118929	0.943661971830986	0.597014925373134
chr2	44122963	44123365	0.563953488372093	0.354430379746835
chr2	44392664	44393082	0.9375	0.25
chr2	44931868	44932037	0.891891891891892	0.53125
chr2	44978329	44978723	0.85	0.565217391304348
chr2	45296240	45296700	0.907692307692308	0.566666666666667
chr2	45904275	45904769	0.925925925925926	0.612244897959184
chr2	45976917	45977432	0.823008849557522	0.524590163934426
chr2	46077763	46078129	0.961538461538462	0.625
chr2	46578270	46578616	0.675675675675676	0.430769230769231
chr2	49025380	49025472	0.9	0.535714285714286
chr2	49819559	49820005	0.9375	0.560975609756098
chr2	50094582	50094894	0.96	0.592592592592593
chr2	50272745	50272897	0.970588235294118	0.565217391304348
chr2	50371774	50371943	0.914285714285714	0.559322033898305
chr2	51772714	51772759	0.947368421052632	0.5
chr2	52233385	52233393	0.85	0.523809523809524
chr2	52356840	52357403	0.928571428571429	0.484848484848485
chr2	52693787	52693994	1	0.666666666666667
chr2	54096340	54096940	0.639175257731959	0.189189189189189
chr2	54981842	54981957	0.563636363636364	0.375
chr2	56713997	56714198	0.811594202898551	0.518518518518518
chr2	56761324	56761784	0.888888888888889	0.576923076923077
chr2	57149462	57149663	0.96875	0.6
chr2	57903754	57904242	1	0.605263157894737
chr2	58208617	58208651	1	0.636363636363636
chr2	58817332	58817653	0.923076923076923	0.586206896551724
chr2	58896157	58896499	0.933333333333333	0.476190476190476
chr2	59159700	59159978	0.923076923076923	0.573333333333333
chr20	11564	11847	0.8	0.520547945205479
chr20	292454	292647	0.92	0.318181818181818
chr20	359791	359837	0.885714285714286	0.588235294117647
chr20	933401	933765	0.945205479452055	0.577777777777778
chr20	1527006	1527322	0.976744186046512	0.648148148148148
chr20	1743240	1743250	1	0.608695652173913
chr20	2144364	2144623	0.91044776119403	0.533333333333333
chr20	2412212	2412223	0.897435897435897	0.555555555555556
chr20	2542898	2543109	0.914634146341463	0.602564102564103
chr20	3978756	3979239	0.932885906040268	0.602040816326531
chr20	4080065	4080080	0.892857142857143	0.588235294117647
chr20	4097434	4097836	0.920634920634921	0.534246575342466
chr20	4512899	4513161	0.943396226415094	0.163265306122449
chr20	4878575	4878638	1	0.653846153846154
chr20	4926844	4927266	0.578947368421053	0.36986301369863
chr20	7174541	7174584	0.914893617021277	0.6
chr20	8016045	8016510	0.666666666666667	0.366666666666667
chr20	8283974	8284019	0.893617021276596	0.592592592592593
chr20	8371561	8371577	1	0.625
chr20	9806210	9806580	1	0.666666666666667
chr20	13157835	13158291	0.769230769230769	0.413793103448276
chr20	13481185	13481652	0.868421052631579	0.566037735849057
chr20	15189592	15189897	0.612903225806452	0.333333333333333
chr20	17843932	17844424	0.362903225806452	0.202453987730061
chr20	18849460	18849639	1	0.62962962962963
chr20	18864253	18864725	0.857142857142857	0.534883720930233
chr20	19058892	19059223	0.944444444444444	0.481481481481481
chr20	19361893	19362207	0.942857142857143	0.545454545454545
chr20	19571782	19572242	0.938356164383562	0.62
chr20	21094870	21095037	0.894736842105263	0.52
chr20	21105921	21106035	0.787878787878788	0.46
chr20	21499047	21499250	0.95	0.583333333333333
chr20	22003203	22003508	0.881578947368421	0.565217391304348
chr20	22013652	22013852	0.790697674418605	0.431372549019608
chr20	22287092	22287489	1	0.619047619047619
chr20	23288566	23288866	0.882352941176471	0.526315789473684
chr20	23516025	23516243	0.928571428571429	0.59375
chr20	23519106	23519432	1	0.62962962962963
chr20	23741020	23741330	0.948717948717949	0.609756097560976
chr20	23906181	23906452	1	0.619047619047619
chr20	25040920	25041062	0.956521739130435	0.625
chr20	25472806	25472837	0.978723404255319	0.621621621621622
chr20	25542237	25542530	0.955555555555556	0.604166666666667
chr20	25673584	25673643	0.96969696969697	0.586206896551724
chr20	26299304	26299349	1	0.625
chr20	27060321	27060719	0.952380952380952	0.608695652173913
chr20	27139894	27140273	0.942857142857143	0.52
chr20	27793077	27793218	0.852941176470588	0.52
chr20	28732290	28732563	0.685714285714286	0.452054794520548
chr20	28902025	28902111	0.944444444444444	0.391304347826087
chr20	28916687	28916976	0.964912280701754	0.541353383458647
chr20	29767668	29767823	0.918032786885246	0.603174603174603
chr20	30927374	30927803	0.952380952380952	0.34375
chr20	31547856	31548117	0.941666666666667	0.619834710743802
chr20	31574619	31574631	1	0.666666666666667
chr20	31870374	31870418	0.91304347826087	0.6
chr20	31988837	31989253	0.824561403508772	0.513761467889908
chr20	31992398	31992848	0.947368421052632	0.612903225806452
chr20	32053759	32054227	1	0.636363636363636
chr20	32110026	32110107	0.946666666666667	0.371428571428571
chr20	32150857	32151242	0.911764705882353	0.5
chr20	32162074	32162504	0.923076923076923	0.6
chr20	32162846	32163259	0.942857142857143	0.58974358974359
chr20	32342204	32342300	0.96	0.546875
chr20	32384243	32384690	1	0.647058823529412
chr20	32389141	32389570	0.681818181818182	0.333333333333333
chr20	32497521	32498159	0.988235294117647	0.604519774011299
chr20	32583707	32584191	0.933333333333333	0.6
chr20	33171535	33171849	0.865671641791045	0.53125
chr20	33716167	33716636	0.647058823529412	0.430523917995444
chr20	33763423	33763565	1	0.645833333333333
chr20	33891414	33891789	0.72	0.416666666666667
chr20	34125169	34125407	0.928571428571429	0.303030303030303
chr20	34131440	34131481	0.896551724137931	0.558139534883721
chr20	34344712	34344840	0.916666666666667	0.59375
chr20	34719551	34719568	0.818181818181818	0.431372549019608
chr20	35157375	35157849	0.945945945945946	0.448275862068966
chr20	36106496	36106584	0.935483870967742	0.595238095238095
chr20	36192289	36192658	0.873015873015873	0.5
chr20	36368726	36368745	0.970588235294118	0.59375
chr20	36530610	36530773	1	0.642857142857143
chr20	36617503	36617562	1	0.642857142857143
chr20	36624020	36624130	0.764705882352941	0.470588235294118
chr20	36783720	36783892	0.606060606060606	0.186440677966102
chr20	36815677	36815798	0.975	0.571428571428571
chr20	36845996	36846158	0.981481481481482	0.651162790697674
chr20	37768619	37768840	0.92	0.571428571428571
chr20	37991549	37991708	0.91304347826087	0.478260869565217
chr20	38823725	38823757	1	0.3125
chr20	39302611	39302972	0.875	0.545454545454545
chr20	39371535	39371627	1	0.357142857142857
chr20	39690193	39690532	0.637931034482759	0.404255319148936
chr20	39790528	39790615	0.962962962962963	0.17741935483871
chr20	39822529	39822617	1	0.6
chr20	40252435	40252471	1	0.571428571428571
chr20	41159412	41159850	1	0.604651162790698
chr20	41971376	41971505	0.930232558139535	0.6
chr20	41979734	41979768	0.918918918918919	0.588235294117647
chr20	42176189	42176242	1	0.666666666666667
chr20	42200455	42200611	0.870967741935484	0.354838709677419
chr20	42295875	42296149	0.906666666666667	0.6
chr20	42628548	42628708	0.884615384615385	0.454545454545455
chr20	43380302	43380434	0.459459459459459	0.171428571428571
chr20	45020042	45020093	0.641509433962264	0.425925925925926
chr20	47084848	47084909	0.5625	0.290322580645161
chr20	47661045	47661112	0.926829268292683	0.6
chr20	47945704	47946456	0.966666666666667	0.639810426540284
chr20	48681508	48681666	0.725	0.47787610619469
chr20	49081978	49082364	0.918918918918919	0.578947368421053
chr20	49212990	49213273	0.967741935483871	0.634146341463415
chr20	49698557	49698647	0.857142857142857	0.571428571428571
chr20	50085882	50086209	0.857142857142857	0.5
chr20	51134230	51134301	0.9	0.583333333333333
chr20	53151310	53151719	0.899159663865546	0.417777777777778
chr20	53380079	53380207	0.944444444444444	0.590909090909091
chr20	54802359	54802484	0.86	0.474358974358974
chr20	54955375	54955587	0.833333333333333	0.459459459459459
chr21	138855	139048	0.935483870967742	0.595238095238095
chr21	2117719	2117858	0.92	0.545454545454545
chr21	2487082	2487197	0.916666666666667	0.55
chr21	2814716	2814853	0.818181818181818	0.52
chr21	3287882	3288379	1	0.588235294117647
chr21	3372094	3372389	0.985915492957746	0.6375
chr21	3372580	3372943	0.853333333333333	0.133333333333333
chr21	4116904	4116939	0.944444444444444	0.611111111111111
chr21	4356120	4356382	0.6	0.233333333333333
chr21	4590363	4591147	0.862068965517241	0.405063291139241
chr21	4611718	4611845	1	0.634615384615385
chr21	6488932	6489364	0.368983957219251	0.237569060773481
chr21	6580569	6580589	0.933333333333333	0.590909090909091
chr21	7585157	7585531	1	0.631578947368421
chr21	9955802	9956222	0.934426229508197	0.622950819672131
chr21	10064922	10064972	0.909090909090909	0.6
chr21	10772423	10772837	0.952380952380952	0.55
chr21	10788548	10788738	0.357142857142857	0.157894736842105
chr21	11051735	11052119	1	0.619047619047619
chr21	11228429	11228577	0.944444444444444	0.534883720930233
chr21	11353238	11353493	0.684647302904564	0.452173913043478
chr21	12960778	12961152	0.811320754716981	0.491525423728814
chr21	13307327	13307463	0.969230769230769	0.560606060606061
chr21	13724003	13724446	0.941176470588235	0.541666666666667
chr21	13771137	13771225	0.883720930232558	0.529411764705882
chr21	14020257	14020464	0.975	0.592592592592593
chr21	14076965	14077455	0.827956989247312	0.416666666666667
chr21	14355328	14355336	1	0.581395348837209
chr21	14658812	14658884	1	0.6
chr21	14668823	14669138	0.945945945945946	0.343434343434343
chr21	16284569	16285118	0.886363636363636	0.567567567567568
chr21	17035981	17036244	0.613636363636364	0.398550724637681
chr21	17221762	17222334	0.841121495327103	0.382022471910112
chr21	17738251	17738258	0.722222222222222	0.36
chr21	17805959	17806405	0.524193548387097	0.348484848484849
chr21	18619366	18619497	0.933333333333333	0.611111111111111
chr21	19300741	19300821	0.96	0.590909090909091
chr21	19412350	19412732	0.95	0.555555555555556
chr21	19536770	19537094	0.653333333333333	0.4125
chr21	19901173	19901227	0.935779816513762	0.575
chr21	20304961	20305128	0.827586206896552	0.529411764705882
chr21	20698977	20699226	0.890909090909091	0.52
chr21	21883813	21884121	0.75	0.5
chr21	23153568	23153745	0.57037037037037	0.378151260504202
chr21	24117307	24117767	0.672839506172839	0.445859872611465
chr21	24714704	24715319	0.890243902439024	0.492957746478873
chr21	25322968	25324141	0.851282051282051	0.457575757575758
chr21	25412160	25412546	1	0.631578947368421
chr21	26728444	26728500	0.96	0.612903225806452
chr21	26966136	26966240	0.956521739130435	0.633333333333333
chr21	27501063	27501166	0.892857142857143	0.464285714285714
chr21	28658570	28658805	0.871428571428571	0.423076923076923
chr21	29008912	29009500	0.682080924855491	0.204545454545455
chr21	30498195	30498603	0.368421052631579	0.186440677966102
chr21	30742320	30742482	1	0.647058823529412
chr21	30820026	30820287	0.924528301886792	0.545454545454545
chr21	31012469	31012835	0.88785046728972	0.516483516483517
chr21	31094861	31094955	0.924528301886792	0.5
chr21	31448332	31448741	0.966666666666667	0.567567567567568
chr21	32617879	32617956	0.727272727272727	0.44
chr21	33311389	33311585	0.868421052631579	0.566666666666667
chr21	33789382	33789598	0.8	0.511111111111111
chr21	34493948	34494074	0.946428571428571	0.618181818181818
chr21	35721586	35721914	0.897435897435897	0.451612903225806
chr21	35726502	35726948	0.837837837837838	0.5
chr21	36985690	36985933	0.88	0.555555555555556
chr21	38636440	38636516	0.5625	0.326923076923077
chr21	38985330	38985410	0.872340425531915	0.326530612244898
chr21	40314451	40314727	0.924528301886792	0.567567567567568
chr21	40368338	40368433	0.971428571428571	0.56
chr21	41500272	41500285	1	0.607142857142857
chr21	43781182	43781311	0.722222222222222	0.444444444444444
chr21	45328192	45328206	1	0.594594594594595
chr21	45469422	45469658	0.728155339805825	0.443037974683544
chr22	499745	499848	0.575	0.333333333333333
chr22	1526037	1526227	0.964285714285714	0.623762376237624
chr22	1654287	1654765	0.883720930232558	0.563218390804598
chr22	2890169	2890342	1	0.655172413793103
chr22	2992364	2992535	0.819148936170213	0.487179487179487
chr22	3413591	3413639	0.96551724137931	0.529411764705882
chr22	3725113	3725200	0.9	0.6
chr22	4667041	4667290	0.875	0.363636363636364
chr22	5899706	5900196	0.95	0.56043956043956
chr22	6820019	6820226	0.790697674418605	0.514285714285714
chr22	8311549	8312030	1	0.64
chr22	8352326	8352399	0.96551724137931	0.590909090909091
chr22	8361001	8361096	0.985714285714286	0.295454545454545
chr22	9444618	9445020	0.833333333333333	0.380952380952381
chr22	10089945	10090009	0.95	0.380952380952381
chr22	10222572	10222842	0.970588235294118	0.642857142857143
chr22	10227385	10227437	0.807692307692308	0.5
chr22	10321375	10321508	0.95	0.62962962962963
chr22	10342538	10342820	1	0.666666666666667
chr22	10558625	10558864	0.966666666666667	0.517241379310345
chr22	10631128	10631363	0.948717948717949	0.51937984496124
chr22	10758748	10759746	0.820754716981132	0.251968503937008
chr22	10866491	10866962	0.952631578947368	0.634259259259259
chr22	11138623	11139093	0.474452554744526	0.271317829457364
chr22	11156206	11156583	0.372937293729373	0.246458923512748
chr22	11309949	11310393	1	0.5625
chr22	11342600	11343004	0.907216494845361	0.5625
chr22	11398668	11398942	0.703846153846154	0.457777777777778
chr22	12322790	12323262	0.901408450704225	0.590361445783133
chr22	12640920	12641029	1	0.657142857142857
chr22	12956407	12956899	0.71	0.443181818181818
chr22	12963588	12963597	1	0.620689655172414
chr22	13130806	13131027	0.725806451612903	0.46031746031746
chr22	15306626	15306803	0.9	0.578947368421053
chr22	15509310	15509790	0.857142857142857	0.5625
chr22	15561055	15561541	0.723404255319149	0.475
chr22	15944595	15944937	0.983333333333333	0.603174603174603
chr22	16678126	16678399	0.852941176470588	0.538461538461538
chr22	16959771	16960228	0.683098591549296	0.447513812154696
chr22	17015390	17015673	0.255208333333333	0.151898734177215
chr22	17269998	17270213	0.75	0.384615384615385
chr22	17745188	17745420	0.914285714285714	0.585365853658537
chr22	17889618	17890101	0.888888888888889	0.588235294117647
chr22	17910599	17910959	0.779661016949153	0.474576271186441
chr22	17973920	17974220	0.96875	0.620689655172414
chr22	18077369	18077432	1	0.631578947368421
chr22	18132205	18132798	0.936274509803922	0.622754491017964
chr22	18406941	18407352	0.957446808510638	0.509433962264151
chr22	18706569	18706900	0.330232558139535	0.218181818181818
chr22	18863365	18863682	0.916666666666667	0.6
chr22	20163466	20163642	0.872727272727273	0.553571428571429
chr22	20352547	20353135	0.613333333333333	0.376623376623377
chr22	20442235	20442764	0.766666666666667	0.266666666666667
chr22	20450415	20450893	0.659340659340659	0.427083333333333
chr22	20787894	20788264	0.935483870967742	0.606060606060606
chr22	20955276	20955315	1	0.631578947368421
chr22	20974194	20974402	0.95	0.611111111111111
chr22	21248188	21248215	1	0.666666666666667
chr22	21281068	21281760	0.91044776119403	0.410958904109589
chr22	21380004	21380087	1	0.617647058823529
chr22	21669144	21669600	0.838095238095238	0.514851485148515
chr22	21680728	21680938	0.928571428571429	0.583333333333333
chr22	21724392	21725147	0.565891472868217	0.174528301886792
chr22	21940419	21940694	0.92	0.595238095238095
chr22	22212825	22213088	0.271028037383178	0.162162162162162
chr22	22337844	22338131	1	0.666666666666667
chr22	22681501	22681866	0.88	0.574468085106383
chr22	23151513	23151944	0.449760765550239	0.29718875502008
chr22	23303839	23303882	0.763157894736842	0.453488372093023
chr22	24932246	24932426	0.866666666666667	0.276315789473684
chr22	25115143	25115232	0.924050632911392	0.538461538461538
chr22	25547487	25547953	0.841269841269841	0.547619047619048
chr22	26225200	26225599	0.857142857142857	0.51219512195122
chr22	26745107	26745445	0.948051948051948	0.571428571428571
chr22	26948567	26949046	0.669724770642202	0.425925925925926
chr22	29853075	29853193	1	0.652173913043478
chr22	30679660	30679775	0.82051282051282	0.52
chr22	30901991	30902098	0.894736842105263	0.478260869565217
chr22	31403329	31403696	0.983333333333333	0.645833333333333
chr22	31962324	31962473	0.805555555555556	0.525
chr22	32526406	32526878	0.904761904761905	0.56
chr22	33420605	33421029	0.9	0.6
chr22	33806230	33806510	0.911764705882353	0.576923076923077
chr22	33880498	33880529	0.888888888888889	0.564102564102564
chr22	34635684	34635831	0.608695652173913	0.272727272727273
chr22	34647445	34647592	0.888888888888889	0.543478260869565
chr22	34883974	34884125	0.72972972972973	0.12
chr22	35411927	35412296	0.909090909090909	0.6
chr22	36717702	36717766	1	0.652173913043478
chr22	37489068	37489762	0.807792207792208	0.364145658263305
chr22	37499719	37500751	0.550098231827112	0.32258064516129
chr22	38075112	38075130	0.893617021276596	0.549019607843137
chr22	38238266	38238559	1	0.578947368421053
chr22	38385552	38385685	0.931034482758621	0.6
chr22	38451742	38451866	0.818181818181818	0.483870967741935
chr22	38970963	38971147	0.666666666666667	0.3
chr23	737748	737913	0.823529411764706	0.536585365853659
chr23	1361566	1361672	1	0.657142857142857
chr23	1539165	1539204	0.933333333333333	0.56
chr23	2730055	2730516	0.909090909090909	0.5
chr23	2762478	2762547	0.8	0.277777777777778
chr23	2816948	2817386	0.944444444444444	0.529411764705882
chr23	3835443	3835673	0.895833333333333	0.576923076923077
chr23	4484430	4484452	1	0.590909090909091
chr23	4695577	4696006	0.774869109947644	0.366863905325444
chr23	4955894	4955911	0.888888888888889	0.592592592592593
chr23	5008304	5008531	0.82051282051282	0.444444444444444
chr23	6238317	6238470	0.944444444444444	0.555555555555556
chr23	6304715	6304901	0.862068965517241	0.5625
chr23	7400344	7401077	0.57606490872211	0.342857142857143
chr23	8734414	8735211	0.826839826839827	0.476683937823834
chr23	9127594	9127950	0.681818181818182	0.203703703703704
chr23	10500227	10500360	0.560975609756098	0.278481012658228
chr23	10649472	10649599	0.96969696969697	0.533333333333333
chr23	11139825	11140208	0.703703703703704	0.425
chr23	11207763	11208145	0.967741935483871	0.641025641025641
chr23	11372850	11373109	0.882352941176471	0.454545454545455
chr23	11429247	11429337	0.96551724137931	0.583333333333333
chr23	12445392	12445694	0.96551724137931	0.5625
chr23	12446659	12447069	0.715328467153285	0.415094339622642
chr23	13004626	13005458	0.563892145369285	0.291583166332665
chr23	13940409	13940508	0.811320754716981	0.51219512195122
chr23	14206965	14207262	1	0.625
chr23	15631639	15632109	0.859649122807018	0.523809523809524
chr23	15762478	15762579	1	0.615384615384615
chr23	16558648	16559213	0.9609375	0.61849710982659
chr23	16922515	16922701	0.981132075471698	0.4
chr23	19189732	19189787	0.933333333333333	0.433333333333333
chr23	20185885	20186052	0.551724137931034	0.32
chr23	20641930	20642250	0.873563218390805	0.5
chr23	20645943	20645985	0.958333333333333	0.619047619047619
chr23	21543853	21543928	1	0.65
chr23	21573946	21574315	0.794117647058823	0.166666666666667
chr23	21865414	21866118	0.771428571428571	0.222551928783383
chr23	22912343	22912486	0.640449438202247	0.426470588235294
chr23	22934455	22934889	0.324607329842932	0.216101694915254
chr23	23141008	23141372	0.484848484848485	0.283582089552239
chr23	23710790	23711134	0.5	0.25
chr23	23730764	23730840	0.482142857142857	0.230769230769231
chr23	25988947	25989264	1	0.652173913043478
chr23	26512284	26512548	0.785714285714286	0.4
chr23	28353013	28353068	0.928571428571429	0.521739130434783
chr23	28682120	28682611	0.971428571428571	0.58974358974359
chr23	28932899	28933109	0.440860215053763	0.273584905660377
chr23	29027013	29027349	0.741935483870968	0.483870967741935
chr23	29396656	29396676	0.864864864864865	0.5
chr23	29662297	29662399	1	0.645569620253165
chr23	31987662	31987829	0.964285714285714	0.56
chr23	31988587	31988651	0.931034482758621	0.473684210526316
chr23	32811808	32811819	0.95	0.590909090909091
chr23	32843531	32843893	0.571428571428571	0.372549019607843
chr23	34242304	34242411	0.590909090909091	0.346938775510204
chr23	34400600	34400868	0.426573426573427	0.276470588235294
chr23	35205425	35205640	0.882352941176471	0.568181818181818
chr23	35552990	35553282	0.927083333333333	0.326923076923077
chr23	36050492	36051992	0.79951690821256	0.453590192644483
chr23	36364415	36364770	0.9	0.53448275862069
chr23	36542119	36542210	0.854166666666667	0.441176470588235
chr23	37585873	37586270	0.954545454545455	0.611111111111111
chr23	39259820	39259873	0.655172413793103	0.333333333333333
chr23	40145014	40145077	0.923076923076923	0.592592592592593
chr23	40585179	40585548	0.939393939393939	0.594594594594595
chr23	41032121	41032486	0.916666666666667	0.478260869565217
chr23	41201914	41202223	0.95	0.586206896551724
chr23	41619995	41620474	0.925	0.612903225806452
chr23	42390323	42390522	0.969230769230769	0.583333333333333
chr23	42796591	42796972	0.971428571428571	0.470588235294118
chr23	43084583	43084604	0.958333333333333	0.631578947368421
chr23	43673625	43674014	0.857142857142857	0.558823529411765
chr23	43865787	43866246	0.947368421052632	0.529411764705882
chr23	44011473	44011659	1	0.642857142857143
chr23	44355542	44355708	0.8	0.380952380952381
chr23	44368296	44368453	0.777777777777778	0.461538461538462
chr23	44571096	44571438	0.894736842105263	0.576923076923077
chr23	44671792	44672376	0.939313984168865	0.622516556291391
chr23	44817951	44818238	0.955555555555556	0.621621621621622
chr23	45112062	45112472	0.903292181069959	0.472140762463343
chr23	45429343	45429981	0.923076923076923	0.4125
chr23	45801299	45801444	0.958904109589041	0.563380281690141
chr23	46170804	46170855	0.780487804878049	0.485294117647059
chr24	22732	23059	0.9375	0.625
chr24	38913	39407	0.723809523809524	0.430769230769231
chr24	132484	132499	1	0.555555555555556
chr24	435434	435835	1	0.5
chr24	523631	524028	0.986111111111111	0.627906976744186
chr24	571118	571281	1	0.658536585365854
chr24	2202382	2202544	0.876712328767123	0.485714285714286
chr24	2677260	2677693	0.407407407407407	0.271505376344086
chr24	2678041	2678721	0.515625	0.226415094339623
chr24	2789549	2789791	0.863636363636364	0.521739130434783
chr24	2980174	2980422	0.98936170212766	0.641221374045801
chr24	3127959	3128304	0.444444444444444	0.252631578947368
chr24	3164599	3164659	0.791044776119403	0.518518518518518
chr24	3548708	3548826	0.971428571428571	0.571428571428571
chr24	3563371	3563510	0.9	0.581395348837209
chr24	4727017	4727330	0.968253968253968	0.627118644067797
chr24	6762986	6763021	0.892857142857143	0.538461538461538
chr24	8178152	8178538	0.941176470588235	0.605263157894737
chr24	9004301	9004740	0.857142857142857	0.482758620689655
chr24	9097724	9097949	0.388059701492537	0.149425287356322
chr24	9572243	9572506	0.958333333333333	0.573770491803279
chr24	9577332	9577439	0.964285714285714	0.6
chr24	9585438	9585461	0.714285714285714	0.2
chr24	9617149	9617273	0.976190476190476	0.607594936708861
chr24	9719823	9719990	0.976190476190476	0.6
chr24	10260713	10261064	0.948275862068966	0.415384615384615
chr24	10294172	10294237	1	0.444444444444444
chr24	11434654	11434672	1	0.666666666666667
chr24	18753669	18753705	0.974358974358974	0.578947368421053
chr24	18930373	18930507	0.875	0.538461538461538
chr24	19110038	19110375	1	0.666666666666667
chr24	20165493	20165762	0.801186943620178	0.429065743944637
chr24	20165862	20166296	0.857894736842105	0.571428571428571
chr24	20448438	20448597	0.875	0.580645161290323
chr24	21011332	21011811	0.709923664122137	0.469387755102041
chr24	21033805	21034073	1	0.6
chr24	21101453	21101934	0.464285714285714	0.301075268817204
chr24	21329790	21330242	0.975	0.648648648648649
chr24	21382562	21383043	0.96	0.6
chr24	21496300	21496374	0.878787878787879	0.571428571428571
chr24	21736417	21736489	1	0.197674418604651
chr24	21845981	21846352	0.784810126582278	0.465753424657534
chr24	22222615	22222738	0.82051282051282	0.534883720930233
chr24	22291662	22291872	0.954545454545455	0.461538461538462
chr24	22323140	22323149	0.727272727272727	0.388888888888889
chr24	23170182	23170248	0.621621621621622	0.333333333333333
chr24	23988079	23988276	0.736842105263158	0.413793103448276
chr24	25291368	25291864	0.610526315789474	0.344086021505376
chr24	25309309	25309775	0.894736842105263	0.590909090909091
chr24	26209589	26209650	0.958333333333333	0.55
chr24	26524977	26525450	0.953488372093023	0.545454545454545
chr24	26603653	26604369	0.7265625	0.366071428571429
chr24	26716190	26716845	0.342857142857143	0.206666666666667
chr24	26968736	26969009	0.551181102362205	0.333333333333333
chr24	27601997	27602452	0.309278350515464	0.200787401574803
chr24	27786299	27786661	0.838383838383838	0.529411764705882
chr24	29081585	29081641	1	0.666666666666667
chr24	29737888	29737990	0.84375	0.439024390243902
chr24	30510881	30511112	0.772727272727273	0.38
chr24	32412240	32412733	0.828571428571429	0.547169811320755
chr24	32744209	32744346	0.892857142857143	0.583333333333333
chr24	33556529	33556894	0.842105263157895	0.54
chr24	33657454	33657598	0.433333333333333	0.246153846153846
chr24	33978016	33978541	0.900826446280992	0.392307692307692
chr24	34004549	34005021	0.422680412371134	0.192737430167598
chr24	34030392	34030400	1	0.612903225806452
chr24	34309777	34309872	0.952380952380952	0.6
chr24	34332689	34333147	0.635	0.413934426229508
chr24	34569971	34570434	0.966666666666667	0.64
chr24	35044753	35045187	0.952380952380952	0.473684210526316
chr24	35205503	35205937	0.416107382550336	0.27683615819209
chr24	35362407	35362781	0.941176470588235	0.52
chr24	35993509	35994513	0.910123966942149	0.485714285714286
chr24	36134744	36135191	0.867647058823529	0.527272727272727
chr24	36162194	36162299	0.947368421052632	0.620689655172414
chr24	36577183	36577488	0.892857142857143	0.566666666666667
chr24	38111374	38111789	0.934707903780069	0.365714285714286
chr24	39084405	39084833	0.744186046511628	0.441176470588235
chr24	39326403	39326774	0.75	0.431578947368421
chr24	40551543	40552005	0.857142857142857	0.5625
chr24	40645043	40645136	0.888888888888889	0.52
chr24	40795574	40795710	0.96875	0.631578947368421
chr24	40919818	40920129	0.9	0.558823529411765
chr24	41317209	41317591	0.894736842105263	0.545454545454545
chr24	41445525	41446037	0.945121951219512	0.517766497461929
chr24	41703294	41703714	0.617647058823529	0.405405405405405
chr24	41810845	41811027	0.923076923076923	0.615384615384615
chr24	41960413	41960522	0.930232558139535	0.585365853658537
chr24	42156109	42156608	0.904761904761905	0.563106796116505
chr25	94542	94797	0.975609756097561	0.591836734693878
chr25	182531	182850	0.85	0.557692307692308
chr25	527655	528038	0.972222222222222	0.551020408163265
chr25	618122	618237	0.90625	0.560975609756098
chr25	640545	640837	0.742424242424242	0.491803278688525
chr25	759880	760101	0.465811965811966	0.301075268817204
chr25	797949	798426	0.815126050420168	0.523809523809524
chr25	1263173	1263551	0.916666666666667	0.396825396825397
chr25	2093269	2093540	0.933333333333333	0.416666666666667
chr25	2468034	2468291	0.966666666666667	0.642857142857143
chr25	2657522	2657680	1	0.651162790697674
chr25	2784566	2785389	0.973913043478261	0.504761904761905
chr25	2869470	2870315	0.873376623376623	0.532374100719424
chr25	3413771	3413807	0.930232558139535	0.551020408163265
chr25	3515247	3515317	1	0.659090909090909
chr25	3529878	3530265	0.882352941176471	0.5
chr25	4213265	4213762	0.9	0.533333333333333
chr25	4807417	4807781	0.272727272727273	0.119402985074627
chr25	7440496	7440960	0.835164835164835	0.540697674418605
chr25	7754098	7754103	1	0.647058823529412
chr25	7939440	7939892	0.363636363636364	0.148936170212766
chr25	8363350	8363850	1	0.529411764705882
chr25	8551582	8551867	0.786885245901639	0.52
chr25	8603820	8604077	0.904761904761905	0.566666666666667
chr25	8703078	8703244	0.882352941176471	0.558139534883721
chr25	12106048	12106425	0.925925925925926	0.609756097560976
chr25	12791912	12792304	0.757575757575758	0.5
chr25	14224986	14225448	1	0.638888888888889
chr25	16475840	16475929	0.9	0.525
chr25	16553469	16553962	0.509803921568627	0.333333333333333
chr25	16562959	16563258	0.624	0.401709401709402
chr25	16574023	16574186	0.51219512195122	0.270833333333333
chr25	16796553	16796898	0.866666666666667	0.540540540540541
chr25	16956273	16956456	0.944444444444444	0.625
chr25	17646617	17646997	0.944444444444444	0.608695652173913
chr25	18276733	18276765	0.933333333333333	0.5
chr25	18299007	18299354	0.568965517241379	0.3125
chr25	18325607	18325676	0.489795918367347	0.317460317460317
chr25	20915498	20915538	1	0.666666666666667
chr25	21323824	21323898	0.9375	0.555555555555556
chr25	21929653	21929859	1	0.533333333333333
chr25	22062698	22063189	0.882352941176471	0.459459459459459
chr25	22201816	22201887	0.88	0.5625
chr25	22227929	22228195	1	0.666666666666667
chr25	23030947	23031036	0.904761904761905	0.6
chr25	23512793	23512943	0.966101694915254	0.638888888888889
chr25	24194728	24195319	0.919354838709677	0.358208955223881
chr25	27278572	27279052	0.885714285714286	0.393939393939394
chr25	27904252	27904399	0.95	0.625
chr25	29042099	29042563	0.904761904761905	0.568181818181818
chr25	29756877	29757373	0.5625	0.36231884057971
chr25	30476775	30476802	0.909090909090909	0.526315789473684
chr25	30629570	30629929	1	0.564102564102564
chr25	31267095	31267176	0.777777777777778	0.275862068965517
chr25	31503313	31503592	0.91304347826087	0.566666666666667
chr25	31668705	31668972	1	0.558823529411765
chr25	31715906	31715947	0.877777777777778	0.444444444444444
chr25	33995261	33995462	0.945945945945946	0.607142857142857
chr25	34055711	34056088	0.925925925925926	0.590909090909091
chr25	34149457	34149737	0.934782608695652	0.521739130434783
chr25	34413759	34414069	0.876288659793814	0.548387096774194
chr25	34461532	34461991	1	0.590909090909091
chr25	34732031	34732385	0.88	0.518518518518518
chr25	34796998	34797090	0.901960784313726	0.596153846153846
chr25	34797445	34797667	0.84375	0.555555555555556
chr25	34997549	34998242	0.765463917525773	0.474576271186441
chr25	35275816	35276308	0.932584269662921	0.448019801980198
chr25	35690553	35690658	0.96969696969697	0.52
chr25	36449339	36449453	0.869565217391304	0.481481481481481
chr25	36816726	36816995	0.933333333333333	0.607142857142857
chr3	558606	558812	0.878787878787879	0.434782608695652
chr3	1441145	1441555	0.930232558139535	0.555555555555556
chr3	1497381	1497821	0.944444444444444	0.48780487804878
chr3	1980773	1981228	0.925925925925926	0.484848484848485
chr3	3667392	3667678	0.765957446808511	0.444444444444444
chr3	4643299	4643390	0.757575757575758	0.483870967741935
chr3	6529371	6529822	0.431192660550459	0.287128712871287
chr3	7074093	7074560	0.56953642384106	0.16
chr3	7731167	7731627	0.854166666666667	0.534883720930233
chr3	8574711	8575140	0.523809523809524	0.285714285714286
chr3	10042170	10042805	0.782978723404255	0.302752293577982
chr3	10043133	10043890	0.934782608695652	0.446601941747573
chr3	11680496	11680878	1	0.5
chr3	12044925	12045379	0.597014925373134	0.388888888888889
chr3	12172966	12173407	1	0.636363636363636
chr3	12297373	12297393	0.490566037735849	0.306666666666667
chr3	12432309	12433294	0.973988439306358	0.58695652173913
chr3	13935942	13936219	0.28125	0.119402985074627
chr3	14015152	14015879	0.641025641025641	0.278688524590164
chr3	14673553	14673648	0.892857142857143	0.588235294117647
chr3	14823161	14823426	0.946745562130177	0.601190476190476
chr3	14886329	14886434	0.894736842105263	0.595238095238095
chr3	14966683	14966730	0.894736842105263	0.473684210526316
chr3	15257583	15258002	0.947368421052632	0.560975609756098
chr3	15763465	15763864	0.941176470588235	0.469387755102041
chr3	18872621	18872630	1	0.533333333333333
chr3	20938814	20939380	0.889570552147239	0.491071428571429
chr3	21003749	21004125	0.875	0.45
chr3	22495869	22496422	0.523076923076923	0.313953488372093
chr3	22693071	22693132	0.941176470588235	0.464285714285714
chr3	23237723	23238175	0.34375	0.216216216216216
chr3	23424638	23424880	0.257731958762887	0.157258064516129
chr3	24726751	24727169	0.72	0.424242424242424
chr3	24905771	24905972	0.851851851851852	0.385964912280702
chr3	25834192	25834592	0.620111731843575	0.366492146596859
chr3	26722316	26722912	0.825806451612903	0.123188405797101
chr3	27650344	27650825	0.961538461538462	0.36
chr3	28065410	28065528	0.673913043478261	0.432835820895522
chr3	28438415	28438545	0.789473684210526	0.477272727272727
chr3	29803745	29804295	0.595555555555556	0.369609856262834
chr3	30415368	30415547	0.885714285714286	0.533333333333333
chr3	30719009	30719185	0.931034482758621	0.5
chr3	30826334	30826801	0.932203389830508	0.516129032258065
chr3	30995666	30996155	0.911032028469751	0.411764705882353
chr3	31298765	31299236	0.666666666666667	0.393939393939394
chr3	31816847	31817225	0.837837837837838	0.555555555555556
chr3	32007992	32008032	0.764705882352941	0.263157894736842
chr3	32201084	32201555	1	0.48780487804878
chr3	32303463	32303785	0.9	0.580645161290323
chr3	32322677	32322690	1	0.653846153846154
chr3	32395611	32395845	0.915730337078652	0.569444444444444
chr3	32398592	32398612	0.956521739130435	0.514285714285714
chr3	32458507	32458605	0.952380952380952	0.291666666666667
chr3	32681563	32682147	0.9375	0.205479452054795
chr3	32989720	32990130	0.666666666666667	0.395833333333333
chr3	34146200	34146220	0.8	0.375
chr3	34658911	34658915	0.8	0.354838709677419
chr3	34987518	34987560	0.787878787878788	0.28125
chr3	36172329	36172566	0.928571428571429	0.346153846153846
chr3	37435677	37436174	0.962962962962963	0.614457831325301
chr3	37935514	37935836	0.961538461538462	0.625
chr3	37961236	37961332	0.869565217391304	0.555555555555556
chr3	38520566	38520934	0.923076923076923	0.592592592592593
chr3	39547970	39548021	0.617647058823529	0.266666666666667
chr3	40186101	40186376	0.574074074074074	0.323076923076923
chr3	40303831	40303920	0.791666666666667	0.466666666666667
chr3	40323079	40323378	0.601941747572815	0.392405063291139
chr3	40689635	40689773	0.955555555555556	0.580645161290323
chr3	41518068	41518227	0.817073170731707	0.519480519480519
chr3	41780187	41780557	0.736842105263158	0.481927710843373
chr3	46665288	46665337	0.841269841269841	0.365853658536585
chr3	46721652	46721914	0.972972972972973	0.595238095238095
chr3	46833450	46833548	0.925925925925926	0.545454545454545
chr3	46893276	46893755	0.961538461538462	0.615384615384615
chr3	47473923	47474328	0.964285714285714	0.612903225806452
chr3	48739730	48739934	0.862745098039216	0.571428571428571
chr3	48762255	48762477	0.672727272727273	0.225806451612903
chr3	51325954	51326432	0.861111111111111	0.5
chr3	51446887	51447295	0.75	0.4
chr3	51528633	51528869	0.918032786885246	0.597938144329897
chr3	51873334	51873428	0.958904109589041	0.376623376623377
chr3	52233095	52233184	0.6	0.266666666666667
chr3	55391840	55392311	0.456521739130435	0.215686274509804
chr3	58265750	58266077	1	0.666666666666667
chr3	58406672	58407243	0.92	0.523809523809524
chr3	58670214	58670250	0.90625	0.555555555555556
chr3	59698905	59699356	0.626262626262626	0.264367816091954
chr3	59903523	59903639	0.695652173913043	0.37037037037037
chr3	61677084	61677519	0.945945945945946	0.627906976744186
chr4	92899	93349	0.885714285714286	0.547619047619048
chr4	100809	101192	0.719512195121951	0.473282442748092
chr4	185895	186049	0.869565217391304	0.526315789473684
chr4	207658	208234	0.935361216730038	0.604477611940298
chr4	296106	296805	0.832167832167832	0.372881355932203
chr4	421211	421669	0.944444444444444	0.578947368421053
chr4	433364	433826	1	0.631578947368421
chr4	438006	438376	1	0.475
chr4	844864	845055	0.297872340425532	0.104166666666667
chr4	1317079	1317357	0.692307692307692	0.380952380952381
chr4	1494752	1495236	0.824742268041237	0.525773195876289
chr4	1644870	1644957	0.904761904761905	0.32
chr4	1909710	1909739	0.977777777777778	0.65
chr4	2224808	2224944	0.560606060606061	0.224489795918367
chr4	2864256	2864635	1	0.65
chr4	3203037	3203101	0.607142857142857	0.2
chr4	4712429	4712929	0.95	0.586206896551724
chr4	5348190	5348304	0.851851851851852	0.523809523809524
chr4	6487656	6488350	0.544117647058823	0.347222222222222
chr4	6587260	6587574	0.793103448275862	0.266666666666667
chr4	7419491	7419859	0.705882352941177	0.46875
chr4	7477799	7478095	0.67175572519084	0.435714285714286
chr4	7487267	7487541	0.9	0.578947368421053
chr4	7764156	7764266	0.454545454545455	0.183908045977011
chr4	7901730	7901762	1	0.580645161290323
chr4	8152557	8152776	0.911111111111111	0.541666666666667
chr4	8193720	8194085	0.694117647058824	0.460526315789474
chr4	8416283	8416809	0.676470588235294	0.450549450549451
chr4	9082532	9082647	0.9125	0.583333333333333
chr4	9161635	9161668	1	0.375
chr4	9319581	9319601	0.931034482758621	0.615384615384615
chr4	11065765	11065819	0.939393939393939	0.586206896551724
chr4	12045728	12046013	0.777777777777778	0.5
chr4	12183449	12183489	1	0.576923076923077
chr4	12570092	12570134	1	0.655172413793103
chr4	12720611	12720657	0.96551724137931	0.55
chr4	13969651	13969926	0.604395604395604	0.383561643835616
chr4	14367416	14367668	0.469879518072289	0.276315789473684
chr4	14367960	14368005	0.82051282051282	0.41025641025641
chr4	14404914	14405268	0.862068965517241	0.551724137931034
chr4	14491432	14491809	0.88	0.578947368421053
chr4	14983918	14984090	0.854838709677419	0.321428571428571
chr4	15798483	15798530	0.608695652173913	0.275862068965517
chr4	16475730	16476116	0.455223880597015	0.282051282051282
chr4	16597216	16597723	0.642857142857143	0.370860927152318
chr4	16650887	16650985	0.885714285714286	0.555555555555556
chr4	17017963	17018240	0.32034632034632	0.203319502074689
chr4	17036425	17036910	0.586206896551724	0.303030303030303
chr4	17068208	17068724	0.868421052631579	0.451612903225806
chr4	18615465	18616740	0.954853273137698	0.513918629550321
chr4	19013332	19013389	1	0.666666666666667
chr4	21200064	21200168	0.82258064516129	0.526315789473684
chr4	22436481	22436571	0.980769230769231	0.578231292517007
chr4	22437372	22437523	0.891891891891892	0.566666666666667
chr4	22716429	22716756	0.548872180451128	0.36036036036036
chr4	23189851	23189997	0.904761904761905	0.6
chr4	23264540	23264970	0.869047619047619	0.488549618320611
chr4	23328973	23329050	1	0.538461538461538
chr4	23617108	23617156	0.952380952380952	0.606060606060606
chr4	24309886	24310211	0.474285714285714	0.273972602739726
chr4	27898873	27899021	0.923076923076923	0.59375
chr4	27900415	27900452	0.91304347826087	0.4375
chr4	28154115	28154243	0.954545454545455	0.636363636363636
chr4	28216672	28217087	0.956521739130435	0.634146341463415
chr4	28329144	28329268	0.91304347826087	0.6
chr4	30127819	30127879	0.833333333333333	0.512820512820513
chr4	30230033	30230203	0.636363636363636	0.233333333333333
chr4	41792117	41792433	0.791666666666667	0.363636363636364
chr4	42144989	42145108	0.840909090909091	0.529411764705882
chr4	54910559	54910611	1	0.650793650793651
chr4	62661411	62661436	0.884615384615385	0.578947368421053
chr4	68657141	68657594	1	0.6
chr4	69668197	69668290	0.956521739130435	0.636363636363636
chr4	70018725	70018973	0.84375	0.5
chr4	70658745	70658825	0.91304347826087	0.555555555555556
chr4	71395855	71395881	0.935483870967742	0.324324324324324
chr4	73310886	73311562	0.639405204460966	0.353488372093023
chr4	73771305	73771633	0.891304347826087	0.555555555555556
chr4	73833734	73833759	1	0.666666666666667
chr4	74265372	74265618	0.980952380952381	0.455284552845528
chr4	74800956	74801764	0.943396226415094	0.596153846153846
chr4	74907228	74907671	0.587412587412587	0.302325581395349
chr4	75046979	75047180	0.903614457831325	0.557377049180328
chr4	75098974	75099347	0.878787878787879	0.523809523809524
chr5	1363871	1363940	0.966666666666667	0.622222222222222
chr5	2049321	2049564	0.945205479452055	0.626506024096386
chr5	5219692	5220140	1	0.216666666666667
chr5	5631824	5632196	0.815217391304348	0.483870967741935
chr5	5997841	5998830	0.945295404814004	0.308510638297872
chr5	7105424	7105489	0.733333333333333	0.315789473684211
chr5	10800216	10800634	0.757142857142857	0.5
chr5	12152725	12152900	1	0.547169811320755
chr5	12274145	12274273	0.964285714285714	0.64
chr5	13257217	13257377	0.4	0.133333333333333
chr5	14096664	14096745	1	0.588235294117647
chr5	14135528	14135925	0.401869158878505	0.206896551724138
chr5	17278805	17278893	0.662921348314607	0.429752066115702
chr5	18740227	18740273	0.869565217391304	0.5
chr5	18776471	18776616	0.942148760330578	0.520325203252033
chr5	18791458	18792426	0.950530035335689	0.381510416666667
chr5	18874656	18875388	0.868965517241379	0.496815286624204
chr5	18932909	18933324	0.58974358974359	0.36
chr5	19180384	19180821	0.454545454545455	0.300699300699301
chr5	21412846	21413255	0.774193548387097	0.413793103448276
chr5	22698215	22698290	0.801801801801802	0.51063829787234
chr5	23762516	23763287	0.943589743589744	0.287037037037037
chr5	23909784	23910023	0.823529411764706	0.511627906976744
chr5	24377648	24377732	0.714285714285714	0.207547169811321
chr5	24985030	24985182	0.956521739130435	0.555555555555556
chr5	25592872	25593068	0.91304347826087	0.548387096774194
chr5	25781543	25781984	0.664	0.412371134020619
chr5	25864764	25865124	0.526315789473684	0.183673469387755
chr5	26187813	26187970	0.676470588235294	0.434782608695652
chr5	26859263	26859857	0.860576923076923	0.557377049180328
chr5	27901419	27901555	0.689655172413793	0.392857142857143
chr5	30657401	30657471	0.885714285714286	0.390243902439024
chr5	30920610	30920755	0.958333333333333	0.620689655172414
chr5	31753837	31753955	0.970588235294118	0.612903225806452
chr5	32489374	32489757	0.941176470588235	0.590909090909091
chr5	33838190	33838284	0.951219512195122	0.596491228070175
chr5	34243894	34244051	0.884615384615385	0.555555555555556
chr5	34280280	34280314	0.869565217391304	0.450704225352113
chr5	34360153	34360181	0.833333333333333	0.406779661016949
chr5	35026038	35026499	0.951219512195122	0.615384615384615
chr5	35734083	35734435	0.761904761904762	0.5
chr5	35888959	35889733	0.96	0.626666666666667
chr5	35935729	35936177	0.870967741935484	0.5625
chr5	36222073	36222223	0.813333333333333	0.5
chr5	36560250	36560296	1	0.666666666666667
chr5	36909709	36909839	0.833333333333333	0.55
chr5	38906310	38906457	0.549295774647887	0.320512820512821
chr5	39173169	39173319	0.88	0.533333333333333
chr5	39577842	39577929	0.830357142857143	0.535353535353535
chr5	40331800	40331913	0.846153846153846	0.53125
chr5	41659805	41660200	0.964285714285714	0.55
chr5	42863066	42863250	0.95	0.631578947368421
chr5	42891545	42891638	0.928571428571429	0.614035087719298
chr5	46221380	46221587	0.795918367346939	0.506329113924051
chr5	47258516	47258715	0.91705069124424	0.600806451612903
chr5	47324772	47325139	0.736363636363636	0.482456140350877
chr5	47493582	47493823	0.53125	0.325
chr5	49332084	49332566	0.489626556016597	0.318897637795276
chr5	49771756	49771977	0.975609756097561	0.62
chr5	50185149	50185580	0.882352941176471	0.575757575757576
chr5	50359422	50359651	0.796875	0.521739130434783
chr5	50435342	50435444	0.942857142857143	0.606060606060606
chr5	50436831	50437320	0.92156862745098	0.588235294117647
chr5	51147349	51147824	0.903225806451613	0.541666666666667
chr5	51425677	51426116	0.307017543859649	0.166666666666667
chr5	51459152	51459597	0.318181818181818	0.162393162393162
chr5	56754955	56755116	1	0.15
chr5	57178393	57178422	1	0.444444444444444
chr5	57775906	57776104	0.936507936507937	0.517241379310345
chr5	58436035	58436269	0.931818181818182	0.616666666666667
chr5	58728897	58728922	0.964285714285714	0.625
chr5	59824106	59824173	0.921052631578947	0.586206896551724
chr5	62187336	62187691	0.672413793103448	0.421052631578947
chr5	62585443	62585915	0.96078431372549	0.5625
chr5	64402838	64402889	0.56	0.291139240506329
chr5	65614353	65614504	0.903225806451613	0.518518518518518
chr5	66590253	66590300	0.977777777777778	0.620689655172414
chr5	67509338	67509654	0.433333333333333	0.175
chr5	67570250	67570321	1	0.5
chr5	68130745	68131053	0.896551724137931	0.4
chr5	68474927	68475221	0.870967741935484	0.578947368421053
chr5	68513686	68514057	0.6	0.36734693877551
chr5	68975016	68975735	0.584158415841584	0.257425742574257
chr5	69024411	69024460	0.9375	0.288461538461538
chr5	69135962	69136360	1	0.482142857142857
chr5	70109686	70110037	0.810810810810811	0.524793388429752
chr5	70933176	70933377	0.892857142857143	0.590909090909091
chr5	71236953	71237050	1	0.652173913043478
chr6	80961	81452	0.872727272727273	0.346153846153846
chr6	147931	148418	0.918918918918919	0.484848484848485
chr6	228496	229199	0.897435897435897	0.574074074074074
chr6	1587234	1587763	0.923504867872045	0.612217795484728
chr6	2199124	2199755	0.784090909090909	0.504504504504504
chr6	2271850	2271966	0.48780487804878	0.139240506329114
chr6	2629604	2629805	0.918918918918919	0.559322033898305
chr6	2652532	2652971	1	0.619047619047619
chr6	3913582	3913923	0.605714285714286	0.375
chr6	5068453	5068501	0.925925925925926	0.586206896551724
chr6	6378037	6378148	0.308823529411765	0.0909090909090909
chr6	8316607	8316884	0.9	0.52
chr6	9451035	9451324	0.925	0.607142857142857
chr6	9728977	9729230	0.92	0.527777777777778
chr6	10334846	10335072	0.824561403508772	0.1
chr6	11599513	11599973	0.636363636363636	0.421052631578947
chr6	11599768	11600237	0.49390243902439	0.327380952380952
chr6	11640737	11641128	0.655737704918033	0.18
chr6	12260525	12261104	0.904761904761905	0.293103448275862
chr6	12451441	12451816	0.887755102040816	0.579710144927536
chr6	12464368	12464400	0.571428571428571	0.255813953488372
chr6	13779883	13779985	0.954545454545455	0.533333333333333
chr6	13856883	13857245	0.895833333333333	0.470588235294118
chr6	15425212	15425302	1	0.6
chr6	15462110	15462295	0.941176470588235	0.56
chr6	15976858	15976920	0.838709677419355	0.464285714285714
chr6	16087830	16088010	0.877551020408163	0.520833333333333
chr6	16220736	16220985	0.904761904761905	0.5
chr6	16255195	16255707	0.941176470588235	0.58695652173913
chr6	17936413	17936524	0.76	0.391304347826087
chr6	18036106	18036569	1	0.666666666666667
chr6	20254564	20254583	1	0.282608695652174
chr6	21628926	21629228	0.933333333333333	0.606060606060606
chr6	21857612	21857673	0.9	0.592592592592593
chr6	21872688	21872751	0.866666666666667	0.352941176470588
chr6	21955389	21956565	0.943298969072165	0.487603305785124
chr6	22128739	22128915	0.897058823529412	0.42
chr6	22144095	22144595	0.904761904761905	0.56
chr6	24245090	24245284	0.78125	0.46875
chr6	24378146	24378228	0.909090909090909	0.541666666666667
chr6	27009967	27010415	0.9375	0.592592592592593
chr6	27084911	27084978	0.933333333333333	0.6
chr6	27438312	27438401	0.976744186046512	0.575757575757576
chr6	27898476	27898611	0.91588785046729	0.547169811320755
chr6	28546334	28546342	0.923076923076923	0.6
chr6	28930076	28930459	0.948717948717949	0.6
chr6	28947880	28948440	0.93452380952381	0.488372093023256
chr6	29030324	29030354	0.944444444444444	0.625
chr6	29160967	29161130	0.925925925925926	0.608695652173913
chr6	29614027	29614242	0.928571428571429	0.615384615384615
chr6	30797648	30797735	1	0.613636363636364
chr6	30842437	30842606	0.753086419753086	0.489795918367347
chr6	30928980	30928991	1	0.666666666666667
chr6	30984047	30984504	0.970588235294118	0.5625
chr6	31035172	31035752	0.925925925925926	0.607142857142857
chr6	31205207	31205530	0.961538461538462	0.636363636363636
chr6	31400088	31400382	0.966666666666667	0.615384615384615
chr6	31962936	31963280	0.979591836734694	0.621621621621622
chr6	32379906	32380163	0.954545454545455	0.619047619047619
chr6	33424129	33424391	0.972972972972973	0.588235294117647
chr6	36967329	36967504	0.853658536585366	0.524590163934426
chr6	37577277	37577698	1	0.571428571428571
chr6	38332470	38332763	0.802816901408451	0.528301886792453
chr6	38632398	38632857	0.954545454545455	0.625
chr6	39610848	39610937	0.951612903225806	0.522727272727273
chr6	40252734	40253517	0.887473460721868	0.446153846153846
chr6	40254829	40255013	0.678571428571429	0.3125
chr6	40599756	40599928	0.92	0.558823529411765
chr6	40944900	40945320	1	0.628571428571429
chr6	41125208	41125487	0.846153846153846	0.552631578947368
chr6	41350022	41350063	0.842105263157895	0.363636363636364
chr6	41360330	41360927	0.947115384615385	0.535864978902954
chr6	44576312	44576522	0.833333333333333	0.4
chr6	44868218	44868412	0.771428571428571	0.428571428571429
chr6	44945820	44945871	0.96969696969697	0.62962962962963
chr6	45059744	45060338	0.732323232323232	0.331460674157303
chr6	45061154	45061452	0.906779661016949	0.580952380952381
chr6	45528449	45528794	0.961538461538462	0.451612903225806
chr6	45645250	45645357	0.727272727272727	0.339285714285714
chr6	47144712	47144756	0.91304347826087	0.60377358490566
chr6	48164245	48165171	0.663366336633663	0.328859060402685
chr6	48490918	48491032	0.5	0.236842105263158
chr6	48980929	48981545	0.935897435897436	0.588888888888889
chr6	49536447	49536475	1	0.666666666666667
chr6	49868223	49868366	0.875	0.566666666666667
chr6	51021057	51021292	1	0.476190476190476
chr6	52381326	52381444	1	0.612903225806452
chr6	52976955	52977116	0.857142857142857	0.24
chr6	53034441	53034828	0.88	0.526315789473684
chr6	53074049	53074091	0.975	0.48
chr6	53412428	53412913	1	0.6
chr6	53576871	53577287	0.457142857142857	0.211764705882353
chr6	55938353	55938844	0.780821917808219	0.514563106796116
chr6	56988579	56989291	0.985714285714286	0.579710144927536
chr6	59740492	59740882	0.95	0.590909090909091
chr6	59827210	59827339	0.95	0.625
chr6	59861969	59862380	0.896551724137931	0.444444444444444
chr6	59914385	59914780	1	0.613636363636364
chr6	59957955	59958123	0.876404494382023	0.435897435897436
chr6	59999724	60000030	0.962962962962963	0.611111111111111
chr6	60088168	60088646	0.549019607843137	0.282608695652174
chr7	536677	537056	0.887755102040816	0.549295774647887
chr7	1152746	1152893	0.927659574468085	0.540350877192982
chr7	1171131	1171557	0.902439024390244	0.588235294117647
chr7	1646859	1646989	0.931034482758621	0.607843137254902
chr7	1737484	1737785	1	0.583333333333333
chr7	5386079	5386199	0.543147208121827	0.258992805755396
chr7	6273229	6273544	0.504464285714286	0.326271186440678
chr7	6274691	6275117	0.854838709677419	0.551020408163265
chr7	6827774	6828161	0.95364238410596	0.466666666666667
chr7	6828420	6828738	0.760869565217391	0.5
chr7	7842451	7842942	0.895238095238095	0.596491228070175
chr7	8031864	8031973	0.940594059405941	0.260869565217391
chr7	8834818	8834973	0.620689655172414	0.125
chr7	9405051	9405076	0.91304347826087	0.517241379310345
chr7	10503690	10504070	1	0.48
chr7	10589981	10590136	1	0.647058823529412
chr7	11032819	11033098	0.927536231884058	0.547619047619048
chr7	11047804	11048049	0.793103448275862	0.506493506493506
chr7	11081122	11081549	0.96875	0.5625
chr7	11149351	11149654	0.662337662337662	0.194805194805195
chr7	11266636	11266848	1	0.548387096774194
chr7	11313302	11313341	0.88	0.514285714285714
chr7	12065873	12065957	0.7	0.40625
chr7	12862461	12862994	0.946428571428571	0.630769230769231
chr7	13555293	13555624	0.917197452229299	0.540983606557377
chr7	13866830	13866888	0.966666666666667	0.523809523809524
chr7	14266664	14266678	0.9	0.428571428571429
chr7	14592441	14592541	1	0.655172413793103
chr7	15032842	15032949	0.92436974789916	0.406779661016949
chr7	15207808	15207897	0.962962962962963	0.625
chr7	15316405	15316436	0.578313253012048	0.346938775510204
chr7	15319352	15319802	0.951219512195122	0.6
chr7	15320005	15320200	0.873015873015873	0.553571428571429
chr7	15445013	15445390	0.84	0.514285714285714
chr7	16363626	16364034	0.782608695652174	0.514285714285714
chr7	16572233	16572455	0.961538461538462	0.621621621621622
chr7	16604599	16604918	1	0.621621621621622
chr7	16967244	16967352	0.954545454545455	0.583333333333333
chr7	17590099	17590451	1	0.625
chr7	17690994	17691323	0.911764705882353	0.595238095238095
chr7	17796618	17797009	0.907407407407407	0.55
chr7	18415047	18415461	0.666666666666667	0.333333333333333
chr7	18586551	18586714	0.779220779220779	0.478723404255319
chr7	18724267	18724384	0.833333333333333	0.363636363636364
chr7	18931144	18931251	0.935483870967742	0.538461538461538
chr7	19340426	19340465	0.956521739130435	0.37037037037037
chr7	19565193	19566586	0.962091503267974	0.390365448504983
chr7	19595033	19595432	0.961538461538462	0.5
chr7	19608895	19609335	0.857142857142857	0.568421052631579
chr7	19769266	19769394	0.8	0.333333333333333
chr7	20267026	20267121	0.854545454545454	0.233333333333333
chr7	21834490	21835088	0.935483870967742	0.614678899082569
chr7	21976288	21976465	0.842105263157895	0.473684210526316
chr7	22249108	22249564	0.837209302325581	0.542857142857143
chr7	23300876	23301048	0.666666666666667	0.365384615384615
chr7	24126845	24126861	0.605263157894737	0.333333333333333
chr7	24700146	24700484	0.827586206896552	0.529411764705882
chr7	24839485	24839688	0.90625	0.516129032258065
chr7	24897441	24897706	0.773333333333333	0.444444444444444
chr7	24909829	24910325	0.895348837209302	0.526881720430108
chr7	24957180	24957307	0.88	0.55
chr7	26102892	26103136	0.954545454545455	0.478260869565217
chr7	26449525	26449733	0.857142857142857	0.470588235294118
chr7	26874267	26874414	1	0.565217391304348
chr7	27206281	27206372	1	0.608695652173913
chr7	27459301	27459796	0.756410256410256	0.411214953271028
chr7	27480225	27480538	1	0.666666666666667
chr7	27515038	27515048	0.933333333333333	0.571428571428571
chr7	27671876	27672227	0.821428571428571	0.448275862068966
chr7	27674771	27675017	0.894736842105263	0.576923076923077
chr7	27767131	27767250	0.873239436619718	0.509803921568627
chr7	28310207	28310632	0.333333333333333	0.142857142857143
chr7	28408113	28408554	0.954545454545455	0.588235294117647
chr7	28564693	28565057	0.8	0.510204081632653
chr7	28721595	28721765	1	0.666666666666667
chr7	28866899	28866972	0.882352941176471	0.5
chr7	28883734	28884130	1	0.592592592592593
chr7	29802279	29802813	0.915057915057915	0.608208955223881
chr7	29879840	29880535	0.954022988505747	0.378048780487805
chr7	30196689	30197081	1	0.636363636363636
chr7	30233049	30233301	0.96875	0.638888888888889
chr7	30568604	30568821	0.821428571428571	0.347826086956522
chr7	31000494	31000506	0.863636363636364	0.541666666666667
chr7	31022281	31022671	0.947368421052632	0.625
chr7	31244253	31244611	1	0.64
chr7	31304435	31304598	0.723076923076923	0.477611940298507
chr7	31398752	31398782	0.84375	0.5
chr7	31733135	31733512	0.958904109589041	0.623188405797101
chr7	31860403	31860552	0.756756756756757	0.5
chr7	32123411	32123839	0.580246913580247	0.375
chr7	32323714	32324445	0.898148148148148	0.557491289198606
chr7	33529972	33530150	0.614035087719298	0.357142857142857
chr7	33579447	33579528	0.894736842105263	0.590909090909091
chr7	34489270	34489558	0.626506024096386	0.349397590361446
chr7	34556504	34556748	0.933333333333333	0.583333333333333
chr7	35033562	35033893	1	0.333333333333333
chr7	35588368	35588732	0.525252525252525	0.35
chr7	35613804	35614232	0.614285714285714	0.38961038961039
chr7	35621874	35622087	0.489795918367347	0.227272727272727
chr7	35686763	35687218	0.748858447488584	0.481012658227848
chr7	35957373	35957597	0.810810810810811	0.540540540540541
chr7	36228545	36228702	0.962962962962963	0.631578947368421
chr7	36282059	36282549	0.65625	0.417910447761194
chr7	37110904	37111230	0.548872180451128	0.351851851851852
chr7	37341685	37341918	0.878048780487805	0.583333333333333
chr7	38629396	38629563	0.944444444444444	0.619047619047619
chr7	38830950	38831254	0.738095238095238	0.466666666666667
chr7	38898126	38899144	0.386740331491713	0.175824175824176
chr7	39008297	39008603	0.975609756097561	0.6
chr7	39054723	39055008	0.923076923076923	0.523809523809524
chr7	39211078	39211357	0.9375	0.582417582417582
chr7	39217840	39218136	0.967741935483871	0.5
chr7	39220978	39221407	0.873239436619718	0.546875
chr7	39427672	39427773	0.956521739130435	0.578947368421053
chr7	39817599	39817904	0.98	0.622222222222222
chr7	39837120	39837547	0.952380952380952	0.611111111111111
chr7	39968372	39968823	0.896551724137931	0.52
chr7	39976486	39976911	0.813953488372093	0.5
chr7	40049445	40049600	0.837837837837838	0.547619047619048
[truncated: 265 more rows]
