# Supplementary material for: Methylome data derived from maternal-zygotic DNA methyltransferase 3aa−/− zebrafish
Source: Data Brief. 2022 Aug 5;44:108514. doi: 10.1016/j.dib.2022.108514 (PMC9399957; doi:10.1016/j.dib.2022.108514)
Supplement: Supplementary file 3 [file mmc3.xlsx]

## Sheet: Sheet1
Table S3. HypoDMRs overlapping TTSs
chromosome	start	end	WT methylation level (ratio)	MZdnmt3aa-/- methylation level (ratio)
chr10	22843018	22843121	0.833333333333333	0.384615384615385
chr10	26149621	26150104	0.938574938574939	0.31924882629108
chr11	7261327	7261705	0.9	0.36
chr12	3704069	3704272	0.936842105263158	0.598039215686274
chr12	3890471	3890701	0.939024390243902	0.381578947368421
chr12	35900350	35900675	0.954545454545455	0.566666666666667
chr13	22333405	22333752	0.753086419753086	0.5
chr13	35746298	35746428	1	0.631578947368421
chr14	249754	250222	0.933333333333333	0.586440677966102
chr14	17274602	17275032	1	0.666666666666667
chr14	19972093	19972950	0.685446009389671	0.406896551724138
chr19	43368430	43368706	0.953846153846154	0.620689655172414
chr19	43446516	43446969	0.957446808510638	0.617647058823529
chr20	123780	124718	0.908045977011494	0.463087248322148
chr24	37208467	37208904	0.918918918918919	0.553191489361702
chr25	179922	180209	0.54375	0.257731958762887
chr25	35928861	35929436	0.327433628318584	0.205882352941176
chr3	60543582	60544298	0.831325301204819	0.472222222222222
chr4	887026	887643	0.844444444444444	0.486725663716814
chr5	71631086	71632062	0.614147909967846	0.385786802030457
chr6	40580388	40580845	0.935483870967742	0.607142857142857
chr7	32887680	32888140	0.85781990521327	0.524137931034483
chr7	35566889	35567289	0.641025641025641	0.355555555555556
chr7	56450027	56450494	0.75	0.488372093023256
chr9	32994559	32995027	0.789473684210526	0.307692307692308
chrM	5	16518	0.748482475034267	0.294409499491395
chrUn_KN150127v1	17254	17502	0.760416666666667	0.380281690140845
