# Supplementary material for: Methylome data derived from maternal-zygotic DNA methyltransferase 3aa−/− zebrafish
Source: Data Brief. 2022 Aug 5;44:108514. doi: 10.1016/j.dib.2022.108514 (PMC9399957; doi:10.1016/j.dib.2022.108514)
Supplement: Supplementary file 4 [file mmc4.xlsx]

## Sheet: Sheet1
Table S4. HypoDMRs overlapping intergenic regions
chromosome	start	end	WT methylation level (ratio)	MZdnmt3aa-/- methylation level (ratio)
chr1	738119	738242	0.923076923076923	0.56
chr1	824128	824521	0.895833333333333	0.575757575757576
chr1	830231	830544	0.925925925925926	0.568627450980392
chr1	863983	864328	0.857142857142857	0.5625
chr1	871175	871451	0.984126984126984	0.617021276595745
chr1	1215734	1216182	0.784090909090909	0.322314049586777
chr1	1352377	1352826	0.91304347826087	0.6
chr1	1498094	1498143	0.91304347826087	0.6
chr1	1856993	1857157	0.764705882352941	0.469387755102041
chr1	2533628	2533763	1	0.666666666666667
chr1	2894193	2894713	0.497267759562842	0.310679611650485
chr1	3872582	3873347	0.92156862745098	0.365384615384615
chr1	4479093	4479205	0.973333333333333	0.647058823529412
chr1	4512647	4513069	0.57037037037037	0.361904761904762
chr1	4595242	4595689	0.878787878787879	0.575757575757576
chr1	4783719	4784094	0.881578947368421	0.569444444444444
chr1	4894465	4894705	0.972972972972973	0.571428571428571
chr1	5930469	5930706	1	0.6375
chr1	5932469	5932550	0.947368421052632	0.578947368421053
chr1	6265675	6265763	1	0.666666666666667
chr1	6926532	6926740	1	0.652173913043478
chr1	7537295	7537671	0.913793103448276	0.578947368421053
chr1	7602913	7603222	0.958333333333333	0.636363636363636
chr1	8050887	8051295	0.933884297520661	0.584158415841584
chr1	8063778	8064928	0.86963696369637	0.530888030888031
chr1	8393595	8393654	0.903225806451613	0.535714285714286
chr1	9798549	9799024	0.962962962962963	0.578947368421053
chr1	11083941	11084549	0.918032786885246	0.52
chr1	11088114	11088157	0.944444444444444	0.533333333333333
chr1	12388825	12388897	0.966666666666667	0.619047619047619
chr1	16103806	16104350	0.811965811965812	0.43778801843318
chr1	16917394	16917522	0.843971631205674	0.146198830409357
chr1	18142695	18143034	0.597938144329897	0.392857142857143
chr1	19155685	19156014	0.952380952380952	0.595238095238095
chr1	19584095	19584741	0.891304347826087	0.5625
chr1	20033914	20034178	0.911764705882353	0.37037037037037
chr1	20516894	20517352	0.65	0.268292682926829
chr1	20612719	20613129	0.96969696969697	0.567567567567568
chr1	26750668	26751070	0.916666666666667	0.559322033898305
chr1	27274918	27275124	0.935483870967742	0.607142857142857
chr1	27336971	27337394	0.938775510204082	0.346153846153846
chr1	27568429	27569195	0.939890710382514	0.569395017793594
chr1	27573847	27574421	0.933333333333333	0.476190476190476
chr1	27585865	27586395	0.961538461538462	0.638297872340426
chr1	28733327	28733594	0.844036697247706	0.413793103448276
chr1	28742875	28743653	0.877551020408163	0.55
chr1	29968148	29968554	0.431578947368421	0.286885245901639
chr1	30014757	30014932	0.576923076923077	0.24
chr1	31143068	31143177	0.210526315789474	0.0740740740740741
chr1	32143521	32143542	0.36986301369863	0.130952380952381
chr1	34331780	34332122	0.969230769230769	0.621212121212121
chr1	37552534	37552863	0.789473684210526	0.456521739130435
chr1	38834392	38835146	0.566176470588235	0.265573770491803
chr1	38835420	38836381	0.648464163822526	0.349137931034483
chr1	39543485	39543976	1	0.639344262295082
chr1	40724493	40724639	0.96	0.612903225806452
chr1	40859835	40860339	0.664335664335664	0.346153846153846
chr1	40920064	40920241	0.803921568627451	0.358024691358025
chr1	42632735	42632807	0.916666666666667	0.6
chr1	43462325	43462475	0.941176470588235	0.12
chr1	44923169	44923624	0.45	0.186046511627907
chr1	44957398	44957679	0.958333333333333	0.62962962962963
chr1	45567555	45567842	0.896551724137931	0.413793103448276
chr1	46742920	46743381	0.925	0.535714285714286
chr1	47884575	47884950	0.828571428571429	0.444444444444444
chr1	49884698	49884791	0.591397849462366	0.342465753424658
chr1	50443549	50443718	0.888888888888889	0.555555555555556
chr1	51031133	51031176	0.56	0.25
chr1	51118683	51118863	0.538461538461538	0.346341463414634
chr1	51567551	51568011	0.631578947368421	0.25
chr1	52898786	52899070	0.954545454545455	0.6
chr1	58825237	58825712	0.914893617021277	0.575
chr10	853473	853726	1	0.655172413793103
chr10	2023447	2023498	0.933333333333333	0.538461538461538
chr10	2776329	2776683	0.944444444444444	0.59375
chr10	3159070	3159419	0.33955223880597	0.225806451612903
chr10	3361365	3361441	0.6	0.333333333333333
chr10	4397241	4397427	1	0.608695652173913
chr10	4525023	4525054	0.942857142857143	0.625
chr10	8538999	8539446	0.833333333333333	0.391304347826087
chr10	10211644	10211652	0.866666666666667	0.571428571428571
chr10	10391054	10391483	0.563218390804598	0.365168539325843
chr10	12556296	12556634	0.771186440677966	0.508771929824561
chr10	13472569	13472868	0.964285714285714	0.583333333333333
chr10	14803548	14803942	0.673684210526316	0.119402985074627
chr10	15744432	15744927	0.825	0.452830188679245
chr10	15772577	15772794	0.754385964912281	0.5
chr10	19710072	19710483	0.978260869565217	0.636363636363636
chr10	20027390	20027696	0.882352941176471	0.5
chr10	20419517	20419927	0.956521739130435	0.6
chr10	21163624	21164269	0.609625668449198	0.404907975460123
chr10	22355108	22355232	0.931034482758621	0.59375
chr10	22666035	22666059	0.898148148148148	0.569230769230769
chr10	22667238	22667508	0.895348837209302	0.554054054054054
chr10	22730832	22731209	0.793103448275862	0.52
chr10	26493355	26493382	1	0.666666666666667
chr10	26532686	26532809	0.944444444444444	0.571428571428571
chr10	27978139	27978223	0.65625	0.32
chr10	28356690	28356720	0.95	0.545454545454545
chr10	28358452	28358858	0.423611111111111	0.244897959183673
chr10	31357350	31357584	0.894736842105263	0.415384615384615
chr10	35675633	35676053	0.931034482758621	0.5
chr10	38173317	38173808	0.947368421052632	0.6
chr10	38176345	38176472	0.475	0.24390243902439
chr10	38188469	38188870	0.430656934306569	0.285714285714286
chr10	38448767	38449716	0.825806451612903	0.316901408450704
chr10	39390558	39390772	0.888888888888889	0.53968253968254
chr10	39439335	39439381	0.941176470588235	0.619047619047619
chr10	39925704	39926675	0.718446601941748	0.240384615384615
chr10	42662671	42662983	0.91304347826087	0.533333333333333
chr10	43265227	43265727	0.888888888888889	0.526315789473684
chr10	43629710	43630443	0.388535031847134	0.246753246753247
chr10	43717139	43717327	0.794117647058823	0.522727272727273
chr10	44122789	44123106	0.909090909090909	0.447058823529412
chr10	44394518	44394831	0.739130434782609	0.467741935483871
chr10	44900653	44901082	0.947368421052632	0.571428571428571
chr11	165787	166060	0.828571428571429	0.523809523809524
chr11	882515	882754	0.952380952380952	0.612903225806452
chr11	2771766	2772096	0.645161290322581	0.413793103448276
chr11	3476772	3478242	0.914473684210526	0.459259259259259
chr11	4114573	4114853	0.413793103448276	0.233082706766917
chr11	4388942	4388962	0.9	0.575
chr11	5723040	5723085	0.931818181818182	0.161290322580645
chr11	6335784	6335877	0.933333333333333	0.6
chr11	6343096	6343572	0.941176470588235	0.46875
chr11	6846991	6847276	0.523076923076923	0.234042553191489
chr11	9523580	9523608	0.931034482758621	0.604166666666667
chr11	10197108	10197223	0.884297520661157	0.559139784946237
chr11	11458056	11458516	0.869565217391304	0.569444444444444
chr11	11460335	11460934	0.697127937336815	0.427652733118971
chr11	11498127	11498334	0.823529411764706	0.44
chr11	14304716	14304801	0.470588235294118	0.102040816326531
chr11	15306524	15307099	0.689655172413793	0.4375
chr11	17997734	17998100	0.961538461538462	0.634146341463415
chr11	18546198	18546553	0.488095238095238	0.25609756097561
chr11	20884340	20884645	0.972222222222222	0.488888888888889
chr11	21446673	21447060	1	0.638888888888889
chr11	21494009	21494480	0.422535211267606	0.232142857142857
chr11	22563796	22564524	0.838709677419355	0.514285714285714
chr11	22671635	22672068	0.914634146341463	0.583333333333333
chr11	27156071	27156122	0.630434782608696	0.270833333333333
chr11	27379861	27380260	1	0.631578947368421
chr11	27495477	27495486	0.846153846153846	0.485714285714286
chr11	29442561	29442992	0.905660377358491	0.6
chr11	29481058	29481193	1	0.615384615384615
chr11	29997010	29997072	0.935483870967742	0.595238095238095
chr11	31898555	31898996	0.593220338983051	0.327272727272727
chr11	32012437	32012495	1	0.462962962962963
chr11	32463013	32463444	1	0.666666666666667
chr11	32731968	32732451	0.898305084745763	0.58
chr11	32752019	32752140	0.924528301886792	0.593220338983051
chr11	32939612	32939735	0.962962962962963	0.513513513513513
chr11	32959139	32959381	0.906976744186046	0.594594594594595
chr11	32977008	32977112	0.928571428571429	0.576923076923077
chr11	32985185	32985580	0.941176470588235	0.571428571428571
chr11	33005182	33005588	0.906976744186046	0.5
chr11	33545254	33545313	0.657142857142857	0.405405405405405
chr11	37496273	37496838	0.401486988847584	0.266025641025641
chr11	37872665	37872896	0.6875	0.450704225352113
chr11	39818814	39818853	0.88	0.388888888888889
chr11	41614632	41614896	0.819277108433735	0.446153846153846
chr11	44031380	44031763	0.909090909090909	0.576923076923077
chr11	44410718	44411075	0.72	0.417910447761194
chr12	35934	36059	0.925925925925926	0.525
chr12	196917	196964	0.807692307692308	0.413793103448276
chr12	347996	348380	1	0.655172413793103
chr12	360185	360208	1	0.647058823529412
chr12	432905	433206	0.90625	0.5
chr12	435156	435242	0.95	0.611111111111111
chr12	795799	795853	0.96551724137931	0.64
chr12	1414927	1415227	0.980392156862745	0.571428571428571
chr12	5452250	5452718	0.5	0.280701754385965
chr12	5718660	5718712	0.827586206896552	0.142857142857143
chr12	8377017	8377417	0.905660377358491	0.6
chr12	9840811	9841171	0.671428571428571	0.381818181818182
chr12	11269206	11269372	1	0.666666666666667
chr12	11453517	11453998	0.870967741935484	0.565217391304348
chr12	11659073	11659302	0.952380952380952	0.583333333333333
chr12	11665573	11665650	0.945945945945946	0.583333333333333
chr12	11775170	11775290	0.947368421052632	0.625
chr12	11807168	11807598	0.925	0.571428571428571
chr12	13051706	13052180	0.908163265306122	0.494252873563218
chr12	14873294	14873844	0.971830985915493	0.528571428571429
chr12	15919723	15919884	0.45	0.222222222222222
chr12	15952736	15953100	0.947368421052632	0.571428571428571
chr12	16055323	16055425	0.869565217391304	0.571428571428571
chr12	16821496	16821576	0.984251968503937	0.568965517241379
chr12	18416753	18416919	0.966666666666667	0.583333333333333
chr12	20076730	20076785	0.575757575757576	0.259259259259259
chr12	24544470	24544876	0.763636363636364	0.269230769230769
chr12	24877096	24877397	0.95	0.611111111111111
chr12	25480974	25481418	0.8	0.494252873563218
chr12	26496279	26496518	0.869565217391304	0.488636363636364
chr12	27431759	27432050	0.959183673469388	0.531914893617021
chr12	28145802	28145855	0.972972972972973	0.631578947368421
chr12	28621235	28621441	0.933333333333333	0.595744680851064
chr12	28621874	28622254	0.902439024390244	0.0952380952380952
chr12	28705126	28705567	1	0.66
chr12	29219092	29219571	1	0.645161290322581
chr12	29640234	29640277	0.941176470588235	0.55
chr12	30505474	30505850	0.925925925925926	0.52
chr12	30760230	30760362	0.856164383561644	0.528089887640449
chr12	31040680	31040797	0.798076923076923	0.508196721311475
chr12	31596791	31597177	1	0.666666666666667
chr12	31733878	31734008	1	0.65625
chr12	31783500	31784031	0.872727272727273	0.5
chr12	33349940	33350183	0.782608695652174	0.491228070175439
chr12	34159955	34160037	0.6	0.30188679245283
chr12	34190299	34190474	0.757575757575758	0.469387755102041
chr12	34190304	34190563	0.848484848484849	0.534883720930233
chr12	34638658	34638816	0.863636363636364	0.434782608695652
chr12	34809549	34810020	0.89344262295082	0.569343065693431
chr12	34925583	34926022	0.983333333333333	0.651515151515151
chr12	35906600	35906643	0.653061224489796	0.28
chr12	38225929	38226357	0.888888888888889	0.115384615384615
chr12	39163960	39163991	0.96875	0.620689655172414
chr12	39670577	39670598	1	0.612903225806452
chr12	40402617	40402912	0.894736842105263	0.473684210526316
chr12	41347838	41348308	0.933333333333333	0.576923076923077
chr12	43011200	43011523	0.594339622641509	0.1875
chr12	43671878	43672238	0.791666666666667	0.357142857142857
chr12	43682423	43682952	0.695035460992908	0.377358490566038
chr12	43875245	43875511	0.736842105263158	0.483870967741935
chr12	45133121	45133469	0.975	0.555555555555556
chr12	45558718	45558934	0.684210526315789	0.357142857142857
chr12	47847702	47847780	0.878048780487805	0.526315789473684
chr12	48291008	48291148	0.951219512195122	0.463414634146341
chr12	48495801	48495825	0.962962962962963	0.536585365853659
chr12	49178320	49178822	0.956140350877193	0.405405405405405
chr13	284705	285154	0.945945945945946	0.571428571428571
chr13	367395	367650	1	0.666666666666667
chr13	744822	745213	0.714285714285714	0.455445544554455
chr13	1182391	1182566	0.818181818181818	0.411764705882353
chr13	1779445	1779647	0.908396946564885	0.539325842696629
chr13	3118215	3118592	1	0.636363636363636
chr13	3413699	3414640	0.928571428571429	0.576512455516014
chr13	3415592	3415905	0.91304347826087	0.40625
chr13	3423654	3423884	0.791666666666667	0.5
chr13	3515052	3515416	0.646408839779006	0.43030303030303
chr13	3515818	3516271	0.941176470588235	0.625
chr13	3518300	3518551	0.794117647058823	0.435897435897436
chr13	4177500	4177614	0.829787234042553	0.414634146341463
chr13	5666460	5666628	1	0.619047619047619
chr13	6519034	6519485	1	0.651162790697674
chr13	7021900	7022012	0.666666666666667	0.344827586206897
chr13	7178078	7178108	1	0.647058823529412
chr13	7418596	7418775	0.954545454545455	0.619047619047619
chr13	10567354	10567540	0.97752808988764	0.617021276595745
chr13	10592587	10592654	0.962962962962963	0.64
chr13	10624246	10624530	1	0.5625
chr13	10665774	10666294	0.448	0.248520710059172
chr13	11305213	11305625	0.409090909090909	0.2
chr13	13032045	13032525	0.932203389830508	0.44
chr13	13195725	13196196	0.282485875706215	0.12987012987013
chr13	13291517	13292257	0.610738255033557	0.359477124183007
chr13	14379881	14379995	0.958333333333333	0.625
chr13	14623407	14623547	0.954545454545455	0.6
chr13	16202827	16203317	0.957446808510638	0.575
chr13	17417909	17418307	0.976190476190476	0.516393442622951
chr13	19308834	19309241	0.643410852713178	0.30327868852459
chr13	19350458	19350585	0.909090909090909	0.475
chr13	19373900	19374111	0.833333333333333	0.5
chr13	19547444	19547716	0.745762711864407	0.428571428571429
chr13	19577757	19578312	0.88135593220339	0.584415584415584
chr13	22247125	22247609	0.525641025641026	0.340659340659341
chr13	25922726	25922949	0.82258064516129	0.532467532467532
chr13	26759332	26759741	0.805555555555556	0.53125
chr13	27793404	27793475	0.974025974025974	0.607142857142857
chr13	28256107	28256383	0.469879518072289	0.181818181818182
chr13	28809627	28809981	0.625	0.4
chr13	28923457	28923553	0.878048780487805	0.559322033898305
chr13	29599011	29599328	0.766129032258065	0.507936507936508
chr13	30624025	30624119	0.964285714285714	0.615384615384615
chr13	31469136	31469672	0.725806451612903	0.431034482758621
chr13	32042368	32042543	0.794871794871795	0.5
chr13	35560605	35560948	0.91304347826087	0.405063291139241
chr13	39350392	39350669	0.6	0.363636363636364
chr13	40292493	40293300	0.835616438356164	0.323651452282158
chr13	40650970	40651455	0.833333333333333	0.461538461538462
chr13	41434999	41435213	0.842105263157895	0.451612903225806
chr13	42076691	42076725	1	0.666666666666667
chr13	43619593	43620145	0.647887323943662	0.388888888888889
chr13	44752179	44752227	0.728813559322034	0.469387755102041
chr13	47909144	47909744	0.913366336633663	0.474040632054176
chr13	48144548	48144998	0.844827586206897	0.5
chr13	48921480	48921997	0.978102189781022	0.395348837209302
chr13	49044217	49044313	0.574468085106383	0.358490566037736
chr13	50982865	50982924	0.769230769230769	0.5
chr13	51728239	51728258	0.772727272727273	0.1875
chr13	51768244	51768492	0.769230769230769	0.345679012345679
chr14	168395	168754	0.95	0.592592592592593
chr14	405029	405382	0.646739130434783	0.42560553633218
chr14	1251969	1252082	0.906976744186046	0.6
chr14	2614697	2615122	0.904761904761905	0.5625
chr14	2641422	2641598	0.91304347826087	0.470588235294118
chr14	2912545	2912561	0.941176470588235	0.615384615384615
chr14	3550336	3550459	0.942857142857143	0.4
chr14	4526644	4526723	0.793103448275862	0.517241379310345
chr14	4781361	4781821	0.976190476190476	0.578947368421053
chr14	5015456	5015743	1	0.645161290322581
chr14	5056250	5056561	0.934782608695652	0.44578313253012
chr14	6776744	6777226	1	0.625
chr14	6794028	6794227	0.94	0.178217821782178
chr14	7444665	7445596	0.326530612244898	0.194214876033058
chr14	9070530	9071026	0.910344827586207	0.529411764705882
chr14	9251707	9251717	0.918918918918919	0.6
chr14	11563430	11563832	0.944444444444444	0.619047619047619
chr14	12653097	12653104	0.926829268292683	0.5
chr14	13003486	13003872	0.8	0.458823529411765
chr14	15710760	15710996	0.861111111111111	0.513513513513513
chr14	16751923	16752251	0.446808510638298	0.189189189189189
chr14	17736594	17736664	0.863636363636364	0.521739130434783
chr14	18058217	18058467	0.840909090909091	0.483333333333333
chr14	18391500	18392137	0.929159802306425	0.582834331337325
chr14	18407138	18407600	0.8	0.466666666666667
chr14	18609190	18609267	0.902439024390244	0.594594594594595
chr14	18759577	18759681	0.736842105263158	0.209302325581395
chr14	18850518	18850778	0.628205128205128	0.323076923076923
chr14	18935286	18935492	1	0.461538461538462
chr14	19143344	19143578	0.543307086614173	0.323529411764706
chr14	19163405	19164223	0.567901234567901	0.321100917431193
chr14	19609206	19609501	0.96969696969697	0.642857142857143
chr14	20494749	20495173	0.894736842105263	0.348484848484849
chr14	20715541	20715961	0.896551724137931	0.565217391304348
chr14	22239043	22239191	0.822222222222222	0.534883720930233
chr14	22577222	22577648	0.941176470588235	0.421052631578947
chr14	24707624	24708069	0.711864406779661	0.346456692913386
chr14	25387678	25388044	0.902439024390244	0.538461538461538
chr14	25902633	25902699	0.794117647058823	0.5
chr14	27140799	27140950	0.535353535353535	0.328767123287671
chr14	27787794	27788128	0.8	0.464285714285714
chr14	28429231	28429312	0.846153846153846	0.466666666666667
chr14	28854340	28854699	0.903225806451613	0.6
chr14	32066937	32067118	0.96551724137931	0.5625
chr14	32299298	32299530	0.513888888888889	0.339805825242718
chr14	33228133	33228308	0.892857142857143	0.5
chr14	34434198	34434796	0.772727272727273	0.31304347826087
chr14	34982095	34982114	0.744186046511628	0.470588235294118
chr14	35192409	35192895	1	0.647058823529412
chr14	35200545	35200887	0.952380952380952	0.590909090909091
chr14	35659784	35660568	0.861538461538462	0.569620253164557
chr14	36603580	36603840	0.785714285714286	0.492753623188406
chr14	37161340	37161492	0.882352941176471	0.577777777777778
chr14	37678384	37678641	0.902439024390244	0.5
chr14	37925032	37925207	0.902439024390244	0.517241379310345
chr14	37962994	37963359	0.886363636363636	0.548387096774194
chr14	38197025	38197259	1	0.617647058823529
chr14	38234079	38234335	0.916666666666667	0.590909090909091
chr14	38375246	38375734	0.621160409556314	0.366141732283465
chr14	38395909	38396168	0.747474747474748	0.454545454545455
chr14	38769937	38770283	0.967889908256881	0.525252525252525
chr14	40907253	40907294	0.970588235294118	0.32
chr14	41790232	41790682	0.321167883211679	0.196261682242991
chr14	42497764	42497943	0.944444444444444	0.533333333333333
chr14	42514997	42515165	0.390625	0.185714285714286
chr14	42529730	42530131	0.728260869565217	0.484536082474227
chr14	42660580	42660993	0.862068965517241	0.489795918367347
chr14	42930891	42930904	0.720588235294118	0.238095238095238
chr14	43256710	43256919	0.8	0.4
chr14	43827978	43828465	0.947368421052632	0.619047619047619
chr14	44249675	44250008	0.818181818181818	0.5
chr14	44515606	44515869	0.75	0.409090909090909
chr14	44558889	44558957	1	0.52
chr14	45428501	45428613	0.942028985507246	0.61
chr14	45747657	45748040	0.896551724137931	0.588235294117647
chr14	45903441	45903933	0.833333333333333	0.516129032258065
chr14	47037248	47037406	0.928571428571429	0.583333333333333
chr14	48359171	48359481	0.854166666666667	0.564102564102564
chr14	48581902	48582054	0.862068965517241	0.55
chr14	48696897	48696924	0.883720930232558	0.560975609756098
chr14	49799482	49799608	0.933333333333333	0.53125
chr14	51120788	51121259	0.916666666666667	0.607142857142857
chr14	51134217	51134238	1	0.407407407407407
chr14	51241320	51241384	0.909090909090909	0.576923076923077
chr14	51341206	51341560	0.87360594795539	0.498349834983498
chr14	51402607	51402660	1	0.655172413793103
chr14	51903068	51903201	0.888888888888889	0.523809523809524
chr15	33883	34337	0.857142857142857	0.45
chr15	34892	35353	0.96	0.552631578947368
chr15	725389	725458	1	0.631578947368421
chr15	1071220	1071647	0.923076923076923	0.470588235294118
chr15	1153682	1154118	0.901234567901235	0.564516129032258
chr15	1726474	1726810	0.883720930232558	0.586206896551724
chr15	2646282	2647846	0.401937046004843	0.222707423580786
chr15	2664042	2664410	0.67479674796748	0.331168831168831
chr15	2665768	2665862	0.725	0.35
chr15	5640577	5640767	0.792452830188679	0.203125
chr15	5784148	5784167	0.8	0.433333333333333
chr15	6084525	6084624	0.939393939393939	0.533333333333333
chr15	6098967	6098991	0.761904761904762	0.387096774193548
chr15	6136085	6136278	0.833333333333333	0.45
chr15	9620087	9620504	0.741935483870968	0.294117647058824
chr15	9750886	9751546	0.948160535117057	0.51953125
chr15	10565507	10565942	1	0.659090909090909
chr15	10838340	10838642	0.833333333333333	0.434782608695652
chr15	11135110	11135567	0.962962962962963	0.631578947368421
chr15	11192400	11192876	0.909090909090909	0.464285714285714
chr15	11550850	11550949	0.85	0.517857142857143
chr15	11674492	11674569	0.957142857142857	0.55
chr15	12443561	12443714	0.851063829787234	0.521739130434783
chr15	12936438	12936766	0.942307692307692	0.575757575757576
chr15	13871420	13871827	0.828947368421053	0.527272727272727
chr15	14078543	14078677	0.96969696969697	0.368421052631579
chr15	15114780	15115238	1	0.666666666666667
chr15	15368011	15368601	0.902985074626866	0.516129032258065
chr15	15660058	15660172	1	0.666666666666667
chr15	15664087	15664538	0.826086956521739	0.458333333333333
chr15	15903493	15903697	0.976744186046512	0.625
chr15	17114853	17115388	0.689024390243902	0.354166666666667
chr15	17258835	17259130	1	0.620689655172414
chr15	17283152	17283542	0.911764705882353	0.551724137931034
chr15	17642402	17642534	0.829787234042553	0.541666666666667
chr15	17761961	17762430	0.882352941176471	0.516129032258065
chr15	19553379	19553418	0.966666666666667	0.586206896551724
chr15	19594093	19594363	0.956521739130435	0.588235294117647
chr15	20194965	20195075	0.878378378378378	0.298507462686567
chr15	20320163	20320538	0.901960784313726	0.590909090909091
chr15	22421177	22421774	0.948453608247423	0.562913907284768
chr15	24251420	24251724	0.947368421052632	0.604651162790698
chr15	25085159	25085354	0.616279069767442	0.35
chr15	26464181	26464477	0.909090909090909	0.565217391304348
chr15	27508203	27508335	0.68	0.382978723404255
chr15	28848053	28848537	0.442105263157895	0.291390728476821
chr15	31420249	31420664	0.923076923076923	0.6
chr15	31493598	31493610	1	0.611111111111111
chr15	31580167	31580631	0.842105263157895	0.392857142857143
chr15	32843046	32843504	0.942028985507246	0.608108108108108
chr15	34754740	34754982	0.9375	0.433333333333333
chr15	34756661	34757184	0.994011976047904	0.482558139534884
chr15	34844692	34844789	0.941176470588235	0.41304347826087
chr15	36010229	36010271	1	0.594594594594595
chr15	36318477	36318943	0.976190476190476	0.616438356164384
chr15	37037461	37037545	0.416666666666667	0.137931034482759
chr15	38435706	38435884	0.878787878787879	0.4
chr15	38571613	38572268	0.601503759398496	0.3
chr15	39398348	39398658	0.646464646464647	0.329896907216495
chr15	41061743	41062568	0.800724637681159	0.183745583038869
chr15	41179765	41180208	1	0.631578947368421
chr15	42091625	42091679	0.694444444444444	0.142857142857143
chr15	43532920	43533265	0.71875	0.365853658536585
chr15	43664805	43665053	0.511627906976744	0.3
chr15	44385982	44386213	0.953488372093023	0.462365591397849
chr15	44798942	44799171	0.528735632183908	0.272727272727273
chr15	44816815	44817161	0.911764705882353	0.21875
chr15	45601756	45602141	0.943661971830986	0.605263157894737
chr15	45721368	45721657	0.884615384615385	0.568627450980392
chr15	46034293	46034302	1	0.644444444444444
chr15	47715717	47716168	0.849056603773585	0.549295774647887
chr16	676	713	0.9	0.5625
chr16	46861	47259	0.925925925925926	0.608108108108108
chr16	89189	89596	0.91304347826087	0.464285714285714
chr16	212482	212569	0.854166666666667	0.555555555555556
chr16	354402	354734	1	0.583333333333333
chr16	421436	421858	0.75	0.490909090909091
chr16	491026	491414	0.914893617021277	0.565217391304348
chr16	497872	498340	0.827868852459016	0.491803278688525
chr16	630367	630580	0.939393939393939	0.583333333333333
chr16	664285	665535	0.79040404040404	0.296744186046512
chr16	671838	672659	0.88659793814433	0.376130198915009
chr16	680325	680581	1	0.589285714285714
chr16	929034	929355	0.488372093023256	0.290322580645161
chr16	998457	998740	0.758974358974359	0.262008733624454
chr16	1404440	1404829	0.775	0.511627906976744
chr16	2497823	2498302	0.878048780487805	0.547619047619048
chr16	3203321	3203806	0.794871794871795	0.51219512195122
chr16	4571168	4571609	1	0.655172413793103
chr16	5624939	5625165	0.637931034482759	0.409090909090909
chr16	6568356	6568684	0.554054054054054	0.367647058823529
chr16	6645450	6645831	0.955056179775281	0.610169491525424
chr16	6655454	6655733	0.962962962962963	0.580645161290323
chr16	6840646	6840909	0.952380952380952	0.620689655172414
chr16	8254037	8254069	0.928571428571429	0.517241379310345
chr16	9137962	9138031	0.818791946308725	0.417647058823529
chr16	11958173	11958524	0.882352941176471	0.538461538461538
chr16	14595363	14595569	0.940594059405941	0.15929203539823
chr16	15257642	15257676	0.863636363636364	0.571428571428571
chr16	15268586	15268885	0.743589743589744	0.365853658536585
chr16	15589956	15590063	0.733333333333333	0.488888888888889
chr16	15920009	15920047	1	0.666666666666667
chr16	16309118	16309249	0.875	0.553571428571429
chr16	18670312	18670696	0.92	0.452380952380952
chr16	19206095	19206542	0.542168674698795	0.351851851851852
chr16	19688206	19688673	0.931297709923664	0.585106382978723
chr16	19804420	19804451	0.942857142857143	0.32
chr16	19992676	19992715	0.944444444444444	0.6
chr16	21414109	21414254	0.882352941176471	0.567567567567568
chr16	24900636	24900705	0.459459459459459	0.179487179487179
chr16	25445423	25445684	0.880952380952381	0.411764705882353
chr16	26488597	26488709	0.720588235294118	0.454545454545455
chr16	27446860	27447254	0.894736842105263	0.380952380952381
chr16	27780808	27781155	0.76	0.111111111111111
chr16	29123436	29123907	0.555555555555556	0.256637168141593
chr16	29124332	29124512	0.935483870967742	0.558823529411765
chr16	30479573	30479687	0.8	0.28
chr16	30646043	30646135	0.39622641509434	0.206896551724138
chr16	31129463	31130070	0.918181818181818	0.475806451612903
chr16	31427211	31427861	0.917874396135266	0.291428571428571
chr16	31461753	31463187	0.862068965517241	0.4125
chr16	32211965	32212152	0.96969696969697	0.170731707317073
chr16	32592136	32592838	0.457142857142857	0.262589928057554
chr16	33294685	33295292	0.468181818181818	0.283261802575107
chr16	33403881	33404836	0.964824120603015	0.592039800995025
chr16	33405164	33405414	0.957142857142857	0.568181818181818
chr16	34354871	34354950	0.901234567901235	0.373493975903614
chr16	34901544	34901598	0.880952380952381	0.55
chr16	35477087	35477438	0.819148936170213	0.101010101010101
chr16	35887820	35888002	0.903225806451613	0.571428571428571
chr16	35888843	35889107	0.888888888888889	0.294117647058824
chr16	35893326	35893972	0.901785714285714	0.343065693430657
chr16	35898358	35898506	0.933333333333333	0.366666666666667
chr16	36670556	36670930	0.964912280701754	0.54639175257732
chr16	37033986	37034335	0.781376518218624	0.520661157024793
chr16	37056672	37057133	0.625	0.415094339622642
chr16	38496772	38497424	1	0.380952380952381
chr16	39006300	39006381	0.935483870967742	0.518518518518518
chr16	45076192	45076227	1	0.379310344827586
chr16	50401116	50401573	0.826086956521739	0.36
chr16	51135152	51135943	0.93956043956044	0.590717299578059
chr16	52346806	52347189	0.96551724137931	0.64
chr16	54552642	54553043	0.489795918367347	0.306930693069307
chr17	461899	461929	0.92	0.590909090909091
chr17	762705	762888	0.85	0.523809523809524
chr17	808119	808460	0.914529914529915	0.601449275362319
chr17	1910301	1910372	0.944444444444444	0.619047619047619
chr17	4054558	4055054	0.784090909090909	0.406779661016949
chr17	6267256	6267735	0.889705882352941	0.296
chr17	6664663	6664840	0.948717948717949	0.606060606060606
chr17	8785786	8786634	0.789473684210526	0.31
chr17	10020511	10020995	0.896551724137931	0.545454545454545
chr17	10707043	10707087	0.8	0.5
chr17	10766696	10767135	0.315068493150685	0.176829268292683
chr17	10842514	10842892	0.777777777777778	0.476190476190476
chr17	12097867	12098597	0.82089552238806	0.494350282485876
chr17	12779716	12780128	0.870967741935484	0.488372093023256
chr17	13628392	13628664	0.507246376811594	0.191489361702128
chr17	14710264	14710566	0.563636363636364	0.142857142857143
chr17	21474599	21474867	0.954545454545455	0.352941176470588
chr17	22207548	22207862	0.863636363636364	0.384615384615385
chr17	23255048	23255455	0.909090909090909	0.578947368421053
chr17	23373424	23373518	0.681159420289855	0.4375
chr17	24456921	24456951	0.518518518518518	0.192307692307692
chr17	26928359	26928770	0.903614457831325	0.6
chr17	30312191	30312672	0.746268656716418	0.452991452991453
chr17	30712388	30712602	0.473684210526316	0.12
chr17	32201435	32201633	0.892857142857143	0.5
chr17	33013600	33013693	0.928571428571429	0.558823529411765
chr17	33041629	33041675	0.822916666666667	0.479166666666667
chr17	33066621	33066972	0.869565217391304	0.519230769230769
chr17	33145428	33145592	0.964285714285714	0.64
chr17	33713498	33713809	0.804878048780488	0.512820512820513
chr17	34025633	34025710	0.970588235294118	0.586206896551724
chr17	34319499	34319942	0.933333333333333	0.548387096774194
chr17	34621116	34621612	0.773584905660377	0.146666666666667
chr17	35535014	35535072	1	0.666666666666667
chr17	35966925	35967328	0.80952380952381	0.388888888888889
chr17	36180517	36180577	0.990196078431373	0.657718120805369
chr17	36287575	36288048	0.708333333333333	0.423076923076923
chr17	36418318	36418544	0.923076923076923	0.5
chr17	37433281	37433526	0.675572519083969	0.428571428571429
chr17	37806710	37806997	0.514285714285714	0.342465753424658
chr17	39518948	39519332	0.977777777777778	0.6
chr17	39639243	39639442	0.962264150943396	0.641025641025641
chr17	39675685	39676149	0.846153846153846	0.307692307692308
chr17	42747565	42747808	0.850877192982456	0.25609756097561
chr17	43036912	43037643	0.732142857142857	0.274509803921569
chr17	43811388	43811737	1	0.65
chr17	43915333	43915897	0.92	0.531914893617021
chr17	43971178	43971579	0.884615384615385	0.535714285714286
chr17	43992463	43992935	0.891304347826087	0.522727272727273
chr17	44246211	44246734	0.512465373961219	0.337837837837838
chr17	44473111	44473265	0.90625	0.529411764705882
chr17	46284508	46284997	0.928571428571429	0.6
chr17	46682075	46682430	0.811320754716981	0.382978723404255
chr17	48427270	48427301	1	0.65
chr17	48524672	48525095	0.9	0.583333333333333
chr17	48639975	48640073	0.944444444444444	0.590909090909091
chr17	52590260	52590693	0.497737556561086	0.272727272727273
chr17	52609052	52609792	0.85	0.522727272727273
chr17	52692810	52692900	0.958333333333333	0.633333333333333
chr17	52849692	52849765	0.602941176470588	0.380952380952381
chr17	52942407	52942808	0.53781512605042	0.34020618556701
chr17	53018363	53019103	0.829268292682927	0.247950819672131
chr18	49505	49842	0.956521739130435	0.354430379746835
chr18	62180	62812	0.915555555555556	0.57286432160804
chr18	950216	950312	0.954545454545455	0.615384615384615
chr18	950813	950850	0.880952380952381	0.524590163934426
chr18	1965722	1965901	0.361702127659574	0.148936170212766
chr18	1968727	1969220	0.89873417721519	0.53781512605042
chr18	2792842	2793282	0.88	0.583333333333333
chr18	2804634	2805123	0.902439024390244	0.555555555555556
chr18	2818805	2819322	0.875	0.383333333333333
chr18	3823299	3823319	0.857142857142857	0.538461538461538
chr18	4976980	4977457	0.944444444444444	0.588235294117647
chr18	5455820	5456245	0.925925925925926	0.566666666666667
chr18	5971392	5971848	0.90625	0.5
chr18	8292141	8292939	0.946564885496183	0.567901234567901
chr18	9344493	9344654	0.931034482758621	0.551724137931034
chr18	9627516	9627565	0.92156862745098	0.5
chr18	10124959	10125061	0.875	0.551724137931034
chr18	11725733	11725971	0.923076923076923	0.52
chr18	12054343	12054427	0.923076923076923	0.606060606060606
chr18	13684919	13685030	0.842105263157895	0.473684210526316
chr18	13726375	13726550	0.613636363636364	0.333333333333333
chr18	14712691	14712956	0.945945945945946	0.4
chr18	15196990	15197395	0.976923076923077	0.626436781609195
chr18	15225559	15226269	0.804878048780488	0.366666666666667
chr18	15596440	15596895	1	0.651162790697674
chr18	18954918	18955198	0.692307692307692	0.361111111111111
chr18	19621823	19622146	0.892857142857143	0.566666666666667
chr18	19774701	19774890	0.947368421052632	0.619047619047619
chr18	20286714	20287213	0.385869565217391	0.254901960784314
chr18	20330193	20331178	0.607476635514019	0.183406113537118
chr18	23820846	23821621	0.482394366197183	0.316017316017316
chr18	23918617	23919046	0.63265306122449	0.405405405405405
chr18	24653780	24654077	0.75	0.492537313432836
chr18	24782473	24782747	0.476190476190476	0.290322580645161
chr18	24809884	24810135	0.890625	0.557951482479784
chr18	25305835	25306175	0.942652329749104	0.622356495468278
chr18	25306104	25306475	0.951923076923077	0.496296296296296
chr18	25312013	25312326	0.533333333333333	0.28125
chr18	25312746	25312962	0.536082474226804	0.232323232323232
chr18	25974988	25975254	0.485714285714286	0.264705882352941
chr18	26831078	26831125	0.96	0.25
chr18	27004744	27004948	1	0.653846153846154
chr18	27841141	27841619	0.761904761904762	0.183098591549296
chr18	29445558	29446031	0.913978494623656	0.34020618556701
chr18	29595233	29595558	0.693548387096774	0.440677966101695
chr18	30731333	30731661	0.732876712328767	0.155555555555556
chr18	31302036	31302050	0.866666666666667	0.5
chr18	33071799	33072447	0.86875	0.537117903930131
chr18	33423211	33423415	0.956521739130435	0.574468085106383
chr18	33960143	33960580	0.868686868686869	0.558333333333333
chr18	36430982	36431116	0.985074626865672	0.548387096774194
chr18	37588375	37588416	1	0.6
chr18	38397230	38397476	0.96	0.590909090909091
chr18	38587551	38587705	0.913793103448276	0.587301587301587
chr18	38588826	38588866	0.884615384615385	0.523809523809524
chr18	38716384	38716617	0.923076923076923	0.566666666666667
chr18	38737530	38737952	1	0.5
chr18	39171852	39172351	0.911764705882353	0.604166666666667
chr18	39267602	39267774	0.891891891891892	0.484848484848485
chr18	39310547	39310738	0.870588235294118	0.242857142857143
chr18	39412553	39412600	0.928571428571429	0.606060606060606
chr18	39433982	39434191	0.976190476190476	0.589285714285714
chr18	41618846	41619218	0.975609756097561	0.634146341463415
chr18	42082621	42082638	0.964285714285714	0.5
chr18	42127280	42127554	0.67816091954023	0.439024390243902
chr18	42461541	42462171	0.8125	0.3
chr18	42500803	42501283	0.95	0.5
chr18	44163526	44163662	0.810344827586207	0.481927710843373
chr18	44166699	44166960	0.5	0.317647058823529
chr18	44572249	44572638	0.934782608695652	0.580645161290323
chr18	44724657	44724777	0.903225806451613	0.56043956043956
chr18	45283104	45283485	0.823529411764706	0.53125
chr18	47894757	47894850	0.941176470588235	0.578947368421053
chr18	48089214	48089638	0.955223880597015	0.5625
chr18	48942809	48943027	0.948717948717949	0.575
chr18	48998873	48999517	0.946666666666667	0.571428571428571
chr18	49166181	49166677	0.892307692307692	0.526881720430108
chr18	49196560	49196750	1	0.6
chr18	49328430	49328518	0.613636363636364	0.333333333333333
chr18	49763070	49763448	1	0.666666666666667
chr18	49775191	49775518	0.925925925925926	0.6
chr18	49969819	49969902	0.655172413793103	0.333333333333333
chr19	1481505	1481876	0.493975903614458	0.310344827586207
chr19	1543058	1543409	0.693548387096774	0.333333333333333
chr19	3195175	3195409	0.333333333333333	0.104166666666667
chr19	3430094	3430204	0.547169811320755	0.3
chr19	4545404	4545469	1	0.620689655172414
chr19	5187614	5187968	0.9375	0.60377358490566
chr19	6124040	6124416	0.388888888888889	0.166666666666667
chr19	8134689	8135099	0.934782608695652	0.6
chr19	8505190	8505233	0.678571428571429	0.315789473684211
chr19	8733109	8733408	0.91566265060241	0.325581395348837
chr19	8733930	8734485	0.918918918918919	0.578313253012048
chr19	9609477	9609555	0.941176470588235	0.583333333333333
chr19	9981531	9981924	0.513274336283186	0.336734693877551
chr19	10203017	10203126	0.888888888888889	0.526315789473684
chr19	11398755	11399039	0.787234042553192	0.4
chr19	12785184	12786257	0.472602739726027	0.215189873417722
chr19	14628374	14628400	0.823529411764706	0.526315789473684
chr19	15641704	15641765	0.878787878787879	0.567567567567568
chr19	20367981	20368410	0.947368421052632	0.627659574468085
chr19	20383406	20383869	0.772151898734177	0.5
chr19	22461815	22461845	0.814814814814815	0.517241379310345
chr19	22627424	22627920	0.521739130434783	0.317647058823529
chr19	22956409	22956700	0.588785046728972	0.389380530973451
chr19	23343275	23343321	0.862068965517241	0.538461538461538
chr19	23424595	23425106	0.535483870967742	0.337349397590361
chr19	23703604	23704061	0.771929824561403	0.480769230769231
chr19	24016429	24016471	0.725490196078431	0.382352941176471
chr19	29563523	29563611	0.923076923076923	0.567567567567568
chr19	31099867	31100069	0.848101265822785	0.424657534246575
chr19	31278016	31278532	0.793333333333333	0.434210526315789
chr19	31618316	31618558	0.851063829787234	0.537037037037037
chr19	32356313	32356798	0.903225806451613	0.205882352941176
chr19	32963629	32963641	1	0.625
chr19	33584045	33584391	0.941176470588235	0.607843137254902
chr19	33643372	33643422	0.909090909090909	0.551724137931034
chr19	33693436	33693584	0.883720930232558	0.576923076923077
chr19	33765791	33766250	0.50354609929078	0.272727272727273
chr19	33983185	33983473	0.65625	0.390243902439024
chr19	34200606	34201018	0.951219512195122	0.542857142857143
chr19	34483546	34484022	0.837209302325581	0.5
chr19	34485704	34486001	0.839285714285714	0.461538461538462
chr19	34502926	34503310	0.925	0.433962264150943
chr19	34531712	34531740	1	0.65
chr19	34578272	34578512	0.930232558139535	0.605263157894737
chr19	34692605	34692983	0.897727272727273	0.56989247311828
chr19	35356572	35356595	0.918918918918919	0.580645161290323
chr19	35789646	35789905	0.97029702970297	0.612244897959184
chr19	37252715	37252980	0.862068965517241	0.551724137931034
chr19	37474679	37475136	1	0.654545454545455
chr19	37585197	37585255	1	0.588235294117647
chr19	38019069	38019348	0.420289855072464	0.234567901234568
chr19	38492697	38493068	1	0.548387096774194
chr19	38502803	38503025	0.944444444444444	0.620689655172414
chr19	38788155	38788255	0.582417582417582	0.2
chr19	39089069	39089547	0.657894736842105	0.377777777777778
chr19	39705579	39706010	0.67515923566879	0.428571428571429
chr19	40340187	40340290	0.346938775510204	0.175675675675676
chr19	41647062	41647374	0.916666666666667	0.571428571428571
chr19	41690122	41690363	0.96	0.542857142857143
chr19	43796381	43796642	0.96	0.574074074074074
chr19	45635439	45635465	1	0.625
chr19	45648717	45649163	1	0.661016949152542
chr19	46140056	46140133	0.952380952380952	0.6
chr19	46716160	46716565	1	0.5
chr19	47080412	47080871	0.956521739130435	0.605263157894737
chr19	47195833	47195916	0.9	0.551724137931034
chr19	47388021	47388383	0.808510638297872	0.515151515151515
chr2	32221	32495	0.771428571428571	0.256410256410256
chr2	457695	458176	0.7	0.424242424242424
chr2	527390	527747	0.833333333333333	0.421052631578947
chr2	878779	878841	0.94949494949495	0.615384615384615
chr2	978933	979161	0.869565217391304	0.263157894736842
chr2	2336378	2336800	0.551470588235294	0.352040816326531
chr2	3613539	3613652	0.894736842105263	0.529411764705882
chr2	3679669	3680121	0.893617021276596	0.18
chr2	3862727	3862965	0.704545454545455	0.447619047619048
chr2	5377636	5377786	0.923076923076923	0.5
chr2	5448265	5448344	0.96969696969697	0.64
chr2	6770499	6770613	1	0.56
chr2	8784108	8784201	0.869565217391304	0.545454545454545
chr2	8892791	8893209	0.560975609756098	0.324324324324324
chr2	10248411	10248553	0.947368421052632	0.571428571428571
chr2	10781786	10782281	0.966101694915254	0.633333333333333
chr2	10782758	10782779	0.666666666666667	0.212121212121212
chr2	14120146	14120577	0.954545454545455	0.590909090909091
chr2	14168829	14169244	0.88135593220339	0.568965517241379
chr2	15626418	15626608	0.96875	0.628571428571429
chr2	15704854	15705695	0.738317757009346	0.425
chr2	17831670	17831706	1	0.666666666666667
chr2	20976362	20976418	0.942857142857143	0.5625
chr2	21249253	21249690	0.96875	0.586206896551724
chr2	23546200	23546662	0.916666666666667	0.52
chr2	24075768	24075806	0.962962962962963	0.612903225806452
chr2	26521857	26522001	0.833333333333333	0.542857142857143
chr2	26821887	26822301	0.96	0.619047619047619
chr2	27892099	27892818	0.702127659574468	0.364661654135338
chr2	27896309	27896746	0.730769230769231	0.363636363636364
chr2	28587675	28588036	0.935185185185185	0.588235294117647
chr2	31057099	31057131	0.884615384615385	0.588235294117647
chr2	31731472	31731889	0.875	0.202185792349727
chr2	32160647	32161114	0.716981132075472	0.380281690140845
chr2	32878544	32878753	0.944444444444444	0.55
chr2	33112150	33112661	0.452702702702703	0.300751879699248
chr2	33125397	33125718	0.714285714285714	0.422535211267606
chr2	33931789	33932000	0.956521739130435	0.625
chr2	35895925	35896024	0.96078431372549	0.638888888888889
chr2	36397069	36397279	0.953488372093023	0.545454545454545
chr2	37428158	37428571	0.888888888888889	0.563380281690141
chr2	40084689	40085133	0.479289940828402	0.134751773049645
chr2	40785529	40785619	0.962962962962963	0.576923076923077
chr2	40934877	40934957	1	0.526315789473684
chr2	41285950	41286285	0.786885245901639	0.521739130434783
chr2	41379614	41380580	0.9375	0.535353535353535
chr2	43694793	43695125	0.892857142857143	0.458333333333333
chr2	43698890	43699045	0.733333333333333	0.393939393939394
chr2	45526321	45526383	0.964285714285714	0.633333333333333
chr2	46911379	46911430	0.941176470588235	0.583333333333333
chr2	47024563	47024670	0.903225806451613	0.583333333333333
chr2	47294332	47294735	0.657894736842105	0.41025641025641
chr2	47694252	47694702	0.662337662337662	0.352941176470588
chr2	50903792	50904543	0.705882352941177	0.393162393162393
chr2	50908720	50908884	1	0.666666666666667
chr2	53563647	53563700	0.896551724137931	0.5625
chr2	54840369	54840617	0.869565217391304	0.542857142857143
chr2	55108786	55109254	1	0.511627906976744
chr2	55337621	55337643	1	0.636363636363636
chr2	58605977	58606399	0.875	0.583333333333333
chr2	58651357	58651848	0.794117647058823	0.5
chr2	58842263	58842338	0.911764705882353	0.529411764705882
chr2	59178630	59178672	0.896551724137931	0.592592592592593
chr20	168169	168488	0.742857142857143	0.48780487804878
chr20	581444	581844	0.653846153846154	0.1875
chr20	2782693	2782731	0.942857142857143	0.565217391304348
chr20	4218350	4218731	1	0.6
chr20	7247139	7247340	0.81	0.5
chr20	7269172	7269501	0.892857142857143	0.575
chr20	7364451	7364668	0.931034482758621	0.339805825242718
chr20	8507953	8508313	0.9375	0.583333333333333
chr20	9616478	9616791	0.633333333333333	0.381818181818182
chr20	13021070	13021539	0.948412698412698	0.592452830188679
chr20	13027922	13028286	0.957671957671958	0.628070175438596
chr20	13031552	13032183	0.903448275862069	0.476190476190476
chr20	13849052	13849399	1	0.666666666666667
chr20	15923989	15924641	0.667307692307692	0.349075975359343
chr20	16403325	16403368	1	0.666666666666667
chr20	17927808	17928234	0.6	0.357798165137615
chr20	18702047	18702837	0.847345132743363	0.197440585009141
chr20	18896043	18896404	0.923076923076923	0.384615384615385
chr20	19163055	19163293	0.936507936507937	0.610169491525424
chr20	19266187	19266274	1	0.619047619047619
chr20	20656705	20656935	1	0.655172413793103
chr20	21308235	21308409	0.436619718309859	0.272108843537415
chr20	21655715	21656024	0.830188679245283	0.537037037037037
chr20	22127313	22127431	1	0.608695652173913
chr20	22694928	22695079	0.789473684210526	0.195652173913043
chr20	24634709	24634781	0.974358974358974	0.634146341463415
chr20	25190367	25190561	0.625	0.297297297297297
chr20	25851172	25851349	0.935483870967742	0.612903225806452
chr20	25930222	25930626	0.84251968503937	0.553191489361702
chr20	28316800	28316966	0.870588235294118	0.577464788732394
chr20	29040606	29040766	0.829787234042553	0.304878048780488
chr20	29635247	29635774	0.879032258064516	0.576923076923077
chr20	29968759	29969219	0.6	0.394117647058824
chr20	30203234	30203567	0.59375	0.394736842105263
chr20	30227493	30227626	0.818181818181818	0.5
chr20	30245908	30246335	0.295180722891566	0.18125
chr20	31356237	31356539	0.96551724137931	0.517241379310345
chr20	31617225	31617512	0.854545454545454	0.520833333333333
chr20	32559913	32559933	0.958333333333333	0.5
chr20	32569927	32570533	0.725409836065574	0.110091743119266
chr20	32571733	32572776	0.906103286384977	0.215568862275449
chr20	32846819	32847232	0.945945945945946	0.542857142857143
chr20	33290294	33290615	1	0.571428571428571
chr20	33521946	33522375	0.946428571428571	0.466666666666667
chr20	38397115	38397304	0.467661691542289	0.214689265536723
chr20	39776353	39776466	0.81981981981982	0.529411764705882
chr20	40237623	40237735	0.593220338983051	0.381818181818182
chr20	40718118	40718584	0.939393939393939	0.604166666666667
chr20	41110052	41110406	0.870967741935484	0.566666666666667
chr20	41454142	41454600	0.906976744186046	0.5625
chr20	43664281	43664373	0.982142857142857	0.397058823529412
chr20	43858048	43858178	0.891304347826087	0.578947368421053
chr20	44300650	44300989	0.96551724137931	0.64
chr20	48632235	48632581	0.818181818181818	0.536585365853659
chr20	49399531	49399622	0.883720930232558	0.555555555555556
chr20	55094030	55094178	0.761904761904762	0.306122448979592
chr20	55210571	55210717	0.64963503649635	0.414634146341463
chr20	55233725	55233808	0.818181818181818	0.527777777777778
chr20	55254667	55254699	0.904761904761905	0.483870967741935
chr20	55255336	55255796	0.857142857142857	0.5
chr21	686061	686477	0.5	0.111111111111111
chr21	2601842	2602130	0.869565217391304	0.571428571428571
chr21	2650742	2651107	0.975	0.540540540540541
chr21	2717307	2717424	0.465116279069767	0.25968992248062
chr21	2912926	2912994	0.931818181818182	0.555555555555556
chr21	3230723	3231134	0.847290640394089	0.5
chr21	3464631	3464710	1	0.666666666666667
chr21	4058608	4058676	0.958333333333333	0.62
chr21	5819977	5820404	1	0.634615384615385
chr21	6363786	6364050	0.964285714285714	0.636363636363636
chr21	6463395	6463887	0.807692307692308	0.394736842105263
chr21	6471644	6471837	1	0.458333333333333
chr21	6968371	6968862	0.933734939759036	0.579439252336449
chr21	7098386	7098777	0.276315789473684	0.106060606060606
chr21	8800798	8800938	0.956521739130435	0.62
chr21	8806194	8806651	0.956521739130435	0.606060606060606
chr21	8904914	8905113	0.958333333333333	0.52
chr21	9182832	9182980	1	0.591836734693878
chr21	12628190	12628469	0.721518987341772	0.474226804123711
chr21	12672379	12672761	0.868421052631579	0.458333333333333
chr21	12694745	12695125	0.808823529411765	0.512396694214876
chr21	12695102	12695301	0.573529411764706	0.362068965517241
chr21	12888482	12889303	0.613226452905812	0.387243735763098
chr21	12911173	12911286	0.933333333333333	0.52
chr21	14952610	14952808	0.91304347826087	0.583333333333333
chr21	15810506	15810796	0.961038961038961	0.414634146341463
chr21	17365413	17365563	0.716981132075472	0.452380952380952
chr21	19092716	19093118	0.761904761904762	0.392857142857143
chr21	19477646	19477957	0.983870967741935	0.644067796610169
chr21	19477896	19477957	1	0.648148148148148
chr21	19505270	19505305	0.956521739130435	0.56
chr21	19726787	19726857	0.972222222222222	0.631578947368421
chr21	20448463	20448488	1	0.611111111111111
chr21	20602654	20602663	1	0.611111111111111
chr21	20845776	20846322	0.567741935483871	0.193548387096774
chr21	20925226	20925678	1	0.666666666666667
chr21	20971403	20971877	0.908045977011494	0.48
chr21	21311633	21312463	0.945054945054945	0.394736842105263
chr21	21631344	21631804	0.903225806451613	0.547619047619048
chr21	23718907	23719022	0.619047619047619	0.285714285714286
chr21	24401527	24401976	0.686868686868687	0.315315315315315
chr21	25691519	25691741	0.917431192660551	0.395348837209302
chr21	25734340	25734676	1	0.666666666666667
chr21	26269340	26269693	0.909090909090909	0.555555555555556
chr21	28489503	28489985	0.840425531914894	0.507936507936508
chr21	29092544	29092746	0.619047619047619	0.397058823529412
chr21	29961981	29962368	0.954545454545455	0.571428571428571
chr21	30220639	30220984	0.915254237288136	0.542372881355932
chr21	30221670	30221721	0.571428571428571	0.269230769230769
chr21	30678803	30678897	0.571428571428571	0.185185185185185
chr21	30733875	30733968	0.973684210526316	0.607142857142857
chr21	31618754	31619080	0.973333333333333	0.59375
chr21	32820950	32821539	0.91304347826087	0.597560975609756
chr21	32946546	32946868	0.857142857142857	0.5
chr21	33000309	33000502	0.882352941176471	0.518518518518518
chr21	33619384	33619528	0.588235294117647	0.370967741935484
chr21	34044139	34044218	0.821428571428571	0.269230769230769
chr21	34286922	34287742	0.846607669616519	0.424242424242424
chr21	36159624	36159803	0.958333333333333	0.565217391304348
chr21	36376079	36376143	0.972972972972973	0.516129032258065
chr21	37651785	37652334	0.44	0.283132530120482
chr21	39376181	39376560	0.776223776223776	0.452830188679245
chr21	40961106	40961691	0.918498168498168	0.435786435786436
chr21	41871992	41872412	0.769230769230769	0.376623376623377
chr21	42118018	42118041	0.540983606557377	0.158730158730159
chr21	42626105	42626159	0.892857142857143	0.391304347826087
chr21	42720873	42720996	0.736263736263736	0.431818181818182
chr21	44620521	44620804	0.813953488372093	0.538461538461538
chr21	44771751	44771776	0.95	0.583333333333333
chr21	45300582	45300795	1	0.482142857142857
chr22	2281762	2281791	0.714285714285714	0.357142857142857
chr22	3360911	3361124	0.49438202247191	0.288659793814433
chr22	3993531	3993821	1	0.62962962962963
chr22	4295321	4295366	0.9375	0.55
chr22	4614588	4614759	0.407079646017699	0.269565217391304
chr22	4846875	4847657	0.8375	0.5
chr22	5161945	5162176	1	0.568181818181818
chr22	6424082	6424131	0.774193548387097	0.461538461538462
chr22	10393883	10394019	0.714285714285714	0.170731707317073
chr22	10768753	10769104	0.37344398340249	0.246575342465753
chr22	10885606	10886042	0.844262295081967	0.543103448275862
chr22	11205106	11205183	0.909090909090909	0.525
chr22	11209414	11210046	0.980769230769231	0.591836734693878
chr22	12479559	12480104	0.91304347826087	0.459459459459459
chr22	12522636	12523092	0.862068965517241	0.478260869565217
chr22	12552127	12552434	0.682242990654206	0.315789473684211
chr22	12912914	12913307	0.924242424242424	0.53448275862069
chr22	12933852	12934025	0.9375	0.622950819672131
chr22	13328006	13328571	0.8984375	0.322834645669291
chr22	13381165	13381362	0.75	0.392857142857143
chr22	13801782	13801857	0.92	0.558823529411765
chr22	14107553	14107706	0.904761904761905	0.260869565217391
chr22	14848725	14848838	0.9	0.555555555555556
chr22	15279600	15280248	0.834782608695652	0.5390625
chr22	15761811	15762132	0.365384615384615	0.161290322580645
chr22	15845651	15845740	0.96	0.580645161290323
chr22	15878266	15878764	0.883161512027491	0.27972027972028
chr22	16030038	16030483	0.904761904761905	0.523809523809524
chr22	16045954	16046552	0.307017543859649	0.115702479338843
chr22	18237645	18237814	0.947368421052632	0.615384615384615
chr22	18563292	18563329	1	0.666666666666667
chr22	18598636	18598750	1	0.62962962962963
chr22	18814437	18814465	1	0.613636363636364
chr22	20640524	20640889	1	0.5
chr22	21042701	21042758	0.984126984126984	0.645833333333333
chr22	21063246	21063298	0.826086956521739	0.55
chr22	21279783	21280115	0.866666666666667	0.565217391304348
chr22	21916443	21917080	0.705882352941177	0.394957983193277
chr22	22100112	22100761	0.932432432432432	0.505263157894737
chr22	22762633	22763037	0.909090909090909	0.566666666666667
chr22	22872946	22873243	1	0.666666666666667
chr22	23863853	23863993	1	0.659090909090909
chr22	24456505	24456860	0.556	0.325842696629214
chr22	25531353	25531430	0.94	0.607142857142857
chr22	25727470	25727712	0.767123287671233	0.462686567164179
chr22	26335718	26336083	0.96875	0.605633802816901
chr22	27131216	27131308	0.739130434782609	0.456140350877193
chr22	27169678	27169748	0.791666666666667	0.486486486486487
chr22	30340155	30340595	0.329457364341085	0.217993079584775
chr22	30358049	30358181	0.607142857142857	0.227272727272727
chr22	30545300	30545708	0.970588235294118	0.635514018691589
chr22	32584885	32585084	0.875	0.529411764705882
chr22	32670207	32670458	0.947368421052632	0.611111111111111
chr22	32758883	32758926	0.962962962962963	0.615384615384615
chr22	32872688	32872735	1	0.611111111111111
chr22	32921711	32921871	0.432432432432432	0.225
chr22	32926833	32927054	0.9	0.575757575757576
chr22	33045539	33045808	0.826086956521739	0.538461538461538
chr22	33100482	33100546	0.95	0.588235294117647
chr22	34259424	34259637	0.914285714285714	0.472222222222222
chr22	35372386	35372522	0.952380952380952	0.62962962962963
chr22	35827954	35828234	0.945945945945946	0.619047619047619
chr22	35852476	35852845	0.870967741935484	0.516129032258065
chr22	36047702	36048335	0.815181518151815	0.492248062015504
chr22	39212169	39212556	0.841269841269841	0.52
chr23	91546	91890	1	0.62962962962963
chr23	1014295	1014564	1	0.588235294117647
chr23	1471172	1471194	0.962962962962963	0.641025641025641
chr23	1755955	1756403	0.819047619047619	0.434343434343434
chr23	1790965	1791514	0.752767527675277	0.5
chr23	3124871	3125054	0.837606837606838	0.550335570469799
chr23	3296623	3297153	0.70679012345679	0.283828382838284
chr23	3372161	3372559	0.904761904761905	0.6
chr23	4334831	4335090	0.78125	0.357142857142857
chr23	4507262	4507390	0.980769230769231	0.548387096774194
chr23	4857839	4858006	0.942857142857143	0.275862068965517
chr23	5716572	5716628	0.8	0.52
chr23	9094183	9094494	0.75	0.444444444444444
chr23	10366532	10366729	0.96969696969697	0.608695652173913
chr23	10697181	10697263	0.627906976744186	0.372093023255814
chr23	12572314	12572540	0.91304347826087	0.513513513513513
chr23	13033211	13033628	0.915254237288136	0.486842105263158
chr23	16401687	16401783	0.95	0.587301587301587
chr23	18935097	18935108	0.754385964912281	0.491228070175439
chr23	19025764	19026865	0.890845070422535	0.514925373134328
chr23	19205302	19205512	0.971428571428571	0.538461538461538
chr23	19237715	19237732	1	0.638888888888889
chr23	19536958	19537241	0.604166666666667	0.333333333333333
chr23	21011443	21011889	0.387096774193548	0.12
chr23	22210931	22211220	0.875	0.55
chr23	22239724	22240224	0.714285714285714	0.45
chr23	23017040	23017508	0.372881355932203	0.176470588235294
chr23	24341799	24342206	0.875	0.578125
chr23	25046292	25046367	0.923076923076923	0.538461538461538
chr23	25090198	25090639	0.925373134328358	0.6
chr23	25951264	25951412	0.811320754716981	0.306666666666667
chr23	27283930	27284438	0.746341463414634	0.481481481481481
chr23	27297361	27297376	0.4	0.133333333333333
chr23	28840401	28840782	0.888888888888889	0.48
chr23	29225809	29226464	0.588832487309645	0.385964912280702
chr23	29755750	29756219	0.933333333333333	0.411764705882353
chr23	33079544	33079845	0.931034482758621	0.619047619047619
chr23	34855523	34855700	0.954545454545455	0.617977528089888
chr23	35818700	35818872	0.964285714285714	0.578947368421053
chr23	36923173	36923537	0.772727272727273	0.461538461538462
chr23	36941401	36941811	0.75	0.416666666666667
chr23	37872259	37872719	0.416666666666667	0.263959390862944
chr23	38617352	38617424	0.777777777777778	0.5
chr23	38817328	38817940	0.94375	0.55607476635514
chr23	38827186	38827675	0.942307692307692	0.605
chr23	39321946	39322315	0.916666666666667	0.605633802816901
chr23	42428962	42428979	0.56	0.176470588235294
chr23	43273474	43273664	0.9375	0.616822429906542
chr23	44649982	44650600	0.949308755760369	0.58641975308642
chr23	46013042	46013310	0.580645161290323	0.283018867924528
chr24	699391	699880	0.864864864864865	0.5
chr24	732673	733017	0.652173913043478	0.360655737704918
chr24	1478166	1478376	0.875	0.531914893617021
chr24	1493448	1493917	1	0.475
chr24	2868011	2868245	0.833333333333333	0.543478260869565
chr24	4166277	4166364	0.833333333333333	0.285714285714286
chr24	4174847	4175161	0.8125	0.513513513513513
chr24	4394621	4394691	1	0.642857142857143
chr24	4450890	4451064	0.844444444444444	0.525
chr24	4618765	4618899	0.976190476190476	0.634615384615385
chr24	4662312	4662358	0.728813559322034	0.35
chr24	4853552	4853671	0.679245283018868	0.430769230769231
chr24	5088512	5089203	0.287449392712551	0.132450331125828
chr24	8394321	8394374	0.958333333333333	0.5
chr24	10490913	10491119	0.340909090909091	0.150943396226415
chr24	10517092	10517439	0.915254237288136	0.490196078431373
chr24	17073535	17073556	0.931034482758621	0.444444444444444
chr24	17086587	17086696	0.970588235294118	0.564102564102564
chr24	21060672	21061141	0.775641025641026	0.509803921568627
chr24	21158971	21159451	0.631578947368421	0.393939393939394
chr24	21168348	21168518	0.449275362318841	0.262295081967213
chr24	21791377	21791465	0.543859649122807	0.330097087378641
chr24	23411880	23412012	0.69047619047619	0.459459459459459
chr24	25316697	25316794	0.840909090909091	0.195121951219512
chr24	25911609	25911717	0.941176470588235	0.583333333333333
chr24	26094639	26095010	0.980392156862745	0.623188405797101
chr24	27801184	27801234	1	0.171428571428571
chr24	31632752	31632779	1	0.657142857142857
chr24	32592365	32592904	0.803738317757009	0.411764705882353
chr24	32790657	32790920	0.826086956521739	0.5
chr24	34188613	34189054	0.646017699115044	0.42156862745098
chr24	35821558	35821648	0.88	0.576923076923077
chr24	35898127	35898584	0.838235294117647	0.53125
chr24	36384450	36384644	0.949771689497717	0.514619883040936
chr24	36847948	36847981	0.741935483870968	0.378787878787879
chr24	37468400	37468779	1	0.666666666666667
chr24	37543349	37543552	0.862068965517241	0.407407407407407
chr24	38958043	38958516	0.964285714285714	0.56
chr25	462653	462840	0.843137254901961	0.262135922330097
chr25	543034	544043	0.922222222222222	0.576470588235294
chr25	1069262	1069301	0.9375	0.6
chr25	1348406	1348852	0.864406779661017	0.150943396226415
chr25	1497140	1497572	0.96	0.629032258064516
chr25	1505330	1505641	0.723404255319149	0.418604651162791
chr25	1852752	1853168	0.311764705882353	0.187845303867403
chr25	1895229	1895652	0.9375	0.586206896551724
chr25	2229932	2229979	0.961538461538462	0.615384615384615
chr25	3290037	3290067	0.76	0.428571428571429
chr25	3321982	3322026	0.666666666666667	0.419354838709677
chr25	3324019	3324369	0.827586206896552	0.451219512195122
chr25	6600525	6600900	0.851851851851852	0.558823529411765
chr25	6770396	6770700	0.935483870967742	0.621621621621622
chr25	6821715	6821805	0.857142857142857	0.470588235294118
chr25	6960773	6961093	0.947368421052632	0.558139534883721
chr25	7747218	7747778	0.739495798319328	0.370689655172414
chr25	8437465	8437658	0.918918918918919	0.263157894736842
chr25	9241966	9242030	0.766666666666667	0.394736842105263
chr25	12263544	12263980	0.229166666666667	0.10752688172043
chr25	12638609	12638698	0.783783783783784	0.458333333333333
chr25	12814440	12814987	0.949152542372881	0.470588235294118
chr25	14365128	14365583	0.6125	0.394230769230769
chr25	14366031	14366243	0.761904761904762	0.463768115942029
chr25	14656219	14656472	0.709876543209877	0.453900709219858
chr25	14685143	14685591	0.627906976744186	0.392156862745098
chr25	14687010	14687526	0.975	0.638157894736842
chr25	14805561	14806015	0.705882352941177	0.466666666666667
chr25	14823801	14824099	0.540540540540541	0.36036036036036
chr25	14881496	14881722	0.875	0.472222222222222
chr25	16255989	16256096	0.702702702702703	0.4
chr25	16632111	16632162	0.975609756097561	0.581818181818182
chr25	17411966	17412227	0.945945945945946	0.583333333333333
chr25	19769437	19769753	0.852941176470588	0.475
chr25	20617817	20618144	0.951807228915663	0.578125
chr25	20889105	20889132	0.967741935483871	0.619047619047619
chr25	20995663	20996104	1	0.666666666666667
chr25	21750555	21750849	1	0.609375
chr25	22297254	22297894	0.761467889908257	0.493333333333333
chr25	22465203	22465258	0.725	0.428571428571429
chr25	23002137	23002450	0.880434782608696	0.535714285714286
chr25	24166604	24166798	0.560747663551402	0.333333333333333
chr25	25891654	25891684	0.91304347826087	0.46875
chr25	27422215	27422534	0.96875	0.394736842105263
chr25	31302303	31302681	0.902439024390244	0.181818181818182
chr25	33602633	33603591	0.444889779559118	0.206185567010309
chr25	33633707	33634127	0.430167597765363	0.2
chr25	34076140	34076178	0.967741935483871	0.619047619047619
chr25	34157075	34157341	0.851851851851852	0.5
chr25	34965407	34965751	1	0.65
chr25	35644151	35644345	0.896551724137931	0.575757575757576
chr25	36085152	36085311	1	0.666666666666667
chr3	389340	389352	1	0.666666666666667
chr3	1533778	1534098	0.863636363636364	0.476190476190476
chr3	1597306	1597797	0.924050632911392	0.594594594594595
chr3	3616173	3616329	0.8	0.488372093023256
chr3	9272939	9273077	1	0.642857142857143
chr3	9524401	9524508	0.96551724137931	0.563636363636364
chr3	9936314	9936384	0.942857142857143	0.627450980392157
chr3	10387062	10387462	0.548076923076923	0.349056603773585
chr3	10481332	10481628	0.785714285714286	0.461538461538462
chr3	11755448	11755501	0.615384615384615	0.142857142857143
chr3	13876904	13877115	0.961538461538462	0.5625
chr3	13900025	13900065	1	0.6
chr3	15674494	15674592	0.965116279069767	0.338709677419355
chr3	15890478	15890667	0.892857142857143	0.368421052631579
chr3	17940897	17940926	1	0.653061224489796
chr3	18235009	18235738	0.754716981132076	0.421052631578947
chr3	20252256	20252340	0.952380952380952	0.578947368421053
chr3	20587724	20587884	0.916666666666667	0.538461538461538
chr3	20788508	20788660	0.761904761904762	0.177777777777778
chr3	21429868	21430070	0.970588235294118	0.583333333333333
chr3	21482366	21482645	0.869565217391304	0.523809523809524
chr3	22704102	22704796	0.604166666666667	0.27906976744186
chr3	25298251	25298562	0.823529411764706	0.421052631578947
chr3	25531380	25531498	1	0.666666666666667
chr3	28808109	28808261	0.406976744186047	0.25
chr3	29011146	29011207	0.730769230769231	0.205882352941176
chr3	29733988	29734431	0.9	0.434782608695652
chr3	30361463	30361653	1	0.515151515151515
chr3	30960107	30960577	0.952380952380952	0.46875
chr3	31136767	31137807	0.810126582278481	0.24904214559387
chr3	31170699	31171493	0.718421052631579	0.310160427807487
chr3	31188297	31188310	0.8	0.2
chr3	31504911	31504920	0.419354838709677	0.117647058823529
chr3	32786585	32786942	0.956521739130435	0.575342465753425
chr3	33253576	33254062	1	0.538461538461538
chr3	33369994	33370857	0.571428571428571	0.232394366197183
chr3	33946903	33947237	0.91304347826087	0.333333333333333
chr3	34065709	34066078	0.226666666666667	0.0864197530864197
chr3	34448075	34448682	0.917910447761194	0.434782608695652
chr3	39677125	39677754	1	0.597222222222222
chr3	40172935	40173019	0.955555555555556	0.292682926829268
chr3	40455525	40455626	0.863636363636364	0.486486486486487
chr3	41565940	41566556	0.621951219512195	0.219512195121951
chr3	41715426	41715663	0.63265306122449	0.395833333333333
chr3	41726237	41727103	0.435294117647059	0.246753246753247
chr3	43424752	43425185	1	0.583333333333333
chr3	44224379	44224664	0.543478260869565	0.348484848484849
chr3	45907313	45907338	1	0.633333333333333
chr3	48165474	48165587	0.935483870967742	0.425
chr3	49800848	49801618	0.92274678111588	0.345679012345679
chr3	49834251	49834366	0.555555555555556	0.360655737704918
chr3	51103105	51103377	0.941176470588235	0.594594594594595
chr3	52634949	52635033	0.9	0.545454545454545
chr3	53312349	53312495	0.894736842105263	0.523809523809524
chr3	54167162	54167325	0.791666666666667	0.363636363636364
chr3	55374415	55374836	0.584905660377358	0.375
chr3	56913692	56914013	0.743589743589744	0.428571428571429
chr3	59207196	59207651	1	0.660714285714286
chr3	59854465	59854487	0.821428571428571	0.482758620689655
chr3	59944223	59944291	0.756756756756757	0.419354838709677
chr3	60888107	60888351	0.72	0.375
chr3	60903699	60904091	0.961538461538462	0.621621621621622
chr3	61920551	61920693	0.878048780487805	0.568627450980392
chr3	62230690	62230901	0.833333333333333	0.363636363636364
chr3	62368257	62368334	0.464646464646465	0.282828282828283
chr4	245419	245923	0.397727272727273	0.218390804597701
chr4	1589611	1589628	0.970588235294118	0.647058823529412
chr4	2287314	2287371	0.95	0.578947368421053
chr4	3245121	3245198	0.843137254901961	0.481481481481481
chr4	3854607	3855022	0.973684210526316	0.605633802816901
chr4	6676792	6677176	0.945273631840796	0.551948051948052
chr4	6763446	6763579	0.793103448275862	0.466666666666667
chr4	6768397	6768844	0.898550724637681	0.55
chr4	6769380	6769679	0.886075949367089	0.344
chr4	7312641	7312858	0.791044776119403	0.513157894736842
chr4	7354573	7355287	0.800856531049251	0.38860103626943
chr4	7367700	7367847	0.695035460992908	0.461988304093567
chr4	8815264	8815519	0.931506849315068	0.585365853658537
chr4	9173694	9173745	0.886363636363636	0.571428571428571
chr4	9268932	9269191	0.925925925925926	0.5625
chr4	10838873	10838946	0.909090909090909	0.592592592592593
chr4	12729081	12729650	0.798245614035088	0.257383966244726
chr4	12808088	12808202	0.972222222222222	0.633333333333333
chr4	12808899	12809510	0.92156862745098	0.588235294117647
chr4	13645129	13645242	1	0.638888888888889
chr4	14050607	14051038	0.909090909090909	0.58974358974359
chr4	14108249	14108401	0.944444444444444	0.586206896551724
chr4	14396475	14396692	0.84375	0.368421052631579
chr4	14918182	14918526	0.96	0.55
chr4	18555496	18555917	0.709090909090909	0.462809917355372
chr4	24712742	24712780	0.952380952380952	0.392857142857143
chr4	25555853	25555894	1	0.615384615384615
chr4	26134546	26134630	1	0.64
chr4	26284381	26284876	0.932885906040268	0.578034682080925
chr4	27089449	27089991	0.932835820895522	0.56
chr4	27090872	27091618	0.954983922829582	0.622137404580153
chr4	27492915	27493075	0.896551724137931	0.517241379310345
chr4	27600539	27600563	0.9375	0.538461538461538
chr4	28423884	28424063	0.972972972972973	0.551724137931034
chr4	29818280	29819029	0.945454545454545	0.48
chr4	35277400	35277489	0.873239436619718	0.564102564102564
chr4	38500681	38500999	0.848214285714286	0.493150684931507
chr4	50600511	50600922	0.944444444444444	0.563636363636364
chr4	56099083	56099115	1	0.5
chr4	61513803	61513852	0.864406779661017	0.538461538461538
chr4	63990776	63991159	0.978260869565217	0.52
chr4	64877397	64877661	0.851851851851852	0.478260869565217
chr4	66286937	66287035	0.581818181818182	0.384615384615385
chr4	68632109	68632372	0.826086956521739	0.46551724137931
chr4	69396491	69396966	0.973214285714286	0.554054054054054
chr4	73621458	73621714	0.455284552845528	0.274809160305344
chr4	73641214	73641685	0.931034482758621	0.551724137931034
chr4	74843236	74843452	0.944444444444444	0.588235294117647
chr4	74925816	74925836	0.970588235294118	0.631578947368421
chr4	74936529	74937145	0.854545454545454	0.522727272727273
chr5	303901	303920	0.74	0.454545454545455
chr5	5098279	5098776	0.857142857142857	0.272727272727273
chr5	6580247	6580293	1	0.62962962962963
chr5	7595848	7596436	0.60952380952381	0.298507462686567
chr5	7600165	7600370	0.787234042553192	0.41025641025641
chr5	8866228	8866469	0.89937106918239	0.58
chr5	9434614	9434673	0.888888888888889	0.521739130434783
chr5	9873908	9873932	0.787878787878788	0.4
chr5	10914088	10914097	0.966666666666667	0.266666666666667
chr5	11134491	11134735	0.857142857142857	0.470588235294118
chr5	18908277	18908758	0.493506493506494	0.307692307692308
chr5	22675472	22675518	0.621621621621622	0.321428571428571
chr5	23133517	23133828	0.8125	0.541666666666667
chr5	23952893	23953348	0.574074074074074	0.372881355932203
chr5	24003012	24003392	0.717948717948718	0.461538461538462
chr5	24832717	24832838	0.625	0.392638036809816
chr5	25498198	25498409	0.898876404494382	0.57843137254902
chr5	32363411	32363762	0.527272727272727	0.298245614035088
chr5	33010550	33010902	0.928571428571429	0.476190476190476
chr5	34516118	34516522	0.833333333333333	0.415584415584416
chr5	34705572	34705754	1	0.55
chr5	35439438	35439567	0.971428571428571	0.62
chr5	35455063	35455086	0.921052631578947	0.555555555555556
chr5	35459889	35460350	0.903225806451613	0.558139534883721
chr5	35924604	35924934	1	0.647058823529412
chr5	39616875	39617362	0.974358974358974	0.641666666666667
chr5	39882735	39882996	0.557692307692308	0.333333333333333
chr5	40200373	40200889	0.974358974358974	0.604046242774566
chr5	42395297	42395405	0.928571428571429	0.615384615384615
chr5	42440822	42441417	0.793103448275862	0.354166666666667
chr5	42443974	42444269	0.85	0.537313432835821
chr5	43822901	43822974	0.702702702702703	0.451612903225806
chr5	44716616	44716932	0.95	0.571428571428571
chr5	45724362	45724691	0.526785714285714	0.347826086956522
chr5	45728753	45728836	0.506493506493506	0.203389830508475
chr5	46555776	46556143	0.833333333333333	0.538461538461538
chr5	46980236	46980730	0.367521367521368	0.203947368421053
chr5	47099803	47101385	0.921311475409836	0.461538461538462
chr5	47200421	47200499	0.596774193548387	0.36986301369863
chr5	47440903	47441136	0.538461538461538	0.242424242424242
chr5	47674379	47674687	1	0.588235294117647
chr5	48824238	48824457	0.728571428571429	0.455555555555556
chr5	48921618	48921680	0.625	0.395833333333333
chr5	50135594	50136091	0.945945945945946	0.527777777777778
chr5	51029307	51029779	0.267175572519084	0.16015625
chr5	51185092	51185231	0.891304347826087	0.472527472527473
chr5	51577184	51577329	0.975	0.642857142857143
chr5	51783417	51783827	0.896551724137931	0.535714285714286
chr5	53371370	53371759	0.947368421052632	0.617647058823529
chr5	53617528	53617989	0.903614457831325	0.592105263157895
chr5	54311710	54312068	0.96875	0.541666666666667
chr5	55477253	55478049	0.909677419354839	0.432343234323432
chr5	56024742	56024794	1	0.62962962962963
chr5	56176615	56176729	0.897435897435897	0.583333333333333
chr5	58415141	58415291	0.580357142857143	0.376470588235294
chr5	63534242	63534698	1	0.622641509433962
chr5	63560250	63560415	0.466666666666667	0.210526315789474
chr5	65244942	65245191	0.909090909090909	0.36734693877551
chr5	65245532	65245814	0.3375	0.12
chr5	65335033	65335620	0.395348837209302	0.252293577981651
chr5	68365246	68365380	1	0.666666666666667
chr5	69867875	69867931	0.833333333333333	0.547169811320755
chr6	268421	268885	0.918918918918919	0.444444444444444
chr6	369223	369270	0.98	0.226666666666667
chr6	864960	865450	0.724137931034483	0.428571428571429
chr6	1018107	1018196	0.511111111111111	0.254545454545455
chr6	1111299	1111777	0.868421052631579	0.450236966824645
chr6	2011609	2011771	0.842105263157895	0.333333333333333
chr6	2327000	2327838	0.715909090909091	0.387012987012987
chr6	3586309	3586381	0.928571428571429	0.594594594594595
chr6	4409630	4410655	0.830409356725146	0.415977961432507
chr6	4452205	4453087	0.591304347826087	0.294642857142857
chr6	4591529	4591653	1	0.625
chr6	4693109	4693549	0.941176470588235	0.581818181818182
chr6	5671361	5671720	0.941176470588235	0.393939393939394
chr6	5977423	5977915	0.947368421052632	0.6
chr6	6393585	6394028	0.986111111111111	0.634146341463415
chr6	6444594	6444907	0.607142857142857	0.254901960784314
chr6	7064559	7064655	0.609756097560976	0.222222222222222
chr6	7910297	7910752	1	0.647058823529412
chr6	13344832	13345072	0.833333333333333	0.5
chr6	13887153	13887196	0.55	0.25
chr6	14036431	14037026	0.904109589041096	0.5
chr6	14629668	14629704	1	0.476190476190476
chr6	14746319	14746522	0.584615384615385	0.36046511627907
chr6	14849806	14849830	1	0.653846153846154
chr6	15182772	15182924	0.788461538461538	0.48780487804878
chr6	15183644	15183657	1	0.266666666666667
chr6	15573203	15573233	0.851851851851852	0.518518518518518
chr6	16714036	16714553	0.926666666666667	0.564705882352941
chr6	17996015	17996546	0.824324324324324	0.432432432432432
chr6	18121267	18121627	0.935483870967742	0.555555555555556
chr6	18128341	18128705	0.929292929292929	0.618055555555556
chr6	18169585	18169868	0.645161290322581	0.307692307692308
chr6	18221008	18221330	1	0.611111111111111
chr6	18293300	18293311	1	0.633333333333333
chr6	18338547	18338813	0.888888888888889	0.545454545454545
chr6	18488217	18488672	0.958333333333333	0.576530612244898
chr6	18814855	18815158	0.875	0.555555555555556
chr6	20501577	20501960	0.946153846153846	0.418300653594771
chr6	20736825	20737011	0.897435897435897	0.5625
chr6	21766646	21766912	0.954545454545455	0.619047619047619
chr6	22240958	22241037	0.970588235294118	0.645833333333333
chr6	22329428	22329736	0.944444444444444	0.625
chr6	24033753	24033930	1	0.476190476190476
chr6	24624085	24624229	0.844444444444444	0.494505494505495
chr6	24641269	24641749	0.952380952380952	0.555555555555556
chr6	24749766	24750243	0.954545454545455	0.6
chr6	24756056	24756272	0.697674418604651	0.456521739130435
chr6	24842818	24843141	0.865384615384615	0.361702127659574
chr6	24944684	24945164	0.829268292682927	0.5375
chr6	25451547	25451931	0.981481481481482	0.625
chr6	25659226	25659712	0.552083333333333	0.338842975206612
chr6	26268840	26269256	0.792682926829268	0.507042253521127
chr6	26463444	26463914	0.9375	0.558823529411765
chr6	26523509	26523668	0.911764705882353	0.484848484848485
chr6	26734898	26735092	0.971830985915493	0.625
chr6	26772348	26772653	0.935483870967742	0.533333333333333
chr6	26882456	26882833	0.941176470588235	0.625
chr6	26922653	26923357	0.935672514619883	0.451851851851852
chr6	27936854	27936930	0.931034482758621	0.452380952380952
chr6	28279206	28279408	0.857142857142857	0.487179487179487
chr6	28705919	28706384	0.787234042553192	0.509090909090909
chr6	28718339	28718449	1	0.636363636363636
chr6	28718937	28719017	0.777777777777778	0.50561797752809
chr6	28800287	28800765	0.9375	0.612903225806452
chr6	32136046	32136093	0.822222222222222	0.205882352941176
chr6	32137402	32137477	0.837209302325581	0.431372549019608
chr6	32148646	32148922	0.80952380952381	0.5
chr6	32666564	32667085	0.587786259541985	0.329113924050633
chr6	32698198	32698984	0.946969696969697	0.415254237288136
chr6	32866370	32866809	0.766666666666667	0.51063829787234
chr6	32897609	32897671	0.958333333333333	0.59375
chr6	33173204	33173296	1	0.65625
chr6	34052406	34052781	0.95	0.28125
chr6	35343828	35344187	0.56140350877193	0.234042553191489
chr6	35534485	35534966	0.921875	0.461038961038961
chr6	36135719	36135806	0.7	0.227272727272727
chr6	39322321	39322374	0.78125	0.5
chr6	42695006	42695343	0.604166666666667	0.397959183673469
chr6	44243629	44243648	0.952380952380952	0.571428571428571
chr6	44745539	44745821	0.956521739130435	0.555555555555556
chr6	45151006	45151303	0.953125	0.479166666666667
chr6	46722690	46722850	0.873417721518987	0.55
chr6	48120058	48120227	0.954545454545455	0.599206349206349
chr6	48909938	48910038	0.804347826086957	0.5
chr6	49804376	49804425	0.902439024390244	0.583333333333333
chr6	49891308	49891454	1	0.6
chr6	50577786	50577914	1	0.666666666666667
chr6	50688480	50689284	0.877551020408163	0.580645161290323
chr6	50692434	50692865	0.387205387205387	0.195266272189349
chr6	50839775	50840088	0.96969696969697	0.592592592592593
chr6	51794803	51794868	0.72972972972973	0.358974358974359
chr6	52209708	52210126	0.916666666666667	0.6
chr6	52884965	52885434	0.9	0.574468085106383
chr6	53442453	53442469	1	0.611111111111111
chr6	53957808	53958656	0.891348088531187	0.270212765957447
chr6	56205520	56205595	0.672413793103448	0.272727272727273
chr6	57124960	57125084	0.96551724137931	0.6
chr6	57729788	57730180	0.63265306122449	0.409090909090909
chr6	57877582	57877618	0.941176470588235	0.6
chr6	58404265	58404499	0.923076923076923	0.590909090909091
chr6	58546247	58546296	0.956521739130435	0.634146341463415
chr6	60184250	60184545	0.972972972972973	0.625
chr7	358552	359291	0.957446808510638	0.415384615384615
chr7	1713301	1713592	0.947791164658635	0.587412587412587
chr7	3782004	3782074	1	0.642857142857143
chr7	4118487	4119328	0.95	0.351778656126482
chr7	4122739	4122822	0.804597701149425	0.397905759162304
chr7	4123304	4123339	0.96875	0.4
chr7	4125444	4125765	0.907801418439716	0.428044280442804
chr7	4141264	4141493	1	0.636363636363636
chr7	5108240	5108715	1	0.583333333333333
chr7	5864124	5864470	0.651162790697674	0.393939393939394
chr7	6698065	6698113	0.971428571428571	0.647058823529412
chr7	6783581	6783593	1	0.595238095238095
chr7	7012903	7013322	0.904761904761905	0.542857142857143
chr7	8099108	8099360	0.617647058823529	0.28
chr7	8151144	8151598	0.6125	0.397435897435897
chr7	8350002	8350328	0.675	0.162790697674419
chr7	10344871	10345323	0.967741935483871	0.566666666666667
chr7	10657176	10657849	0.901960784313726	0.558139534883721
chr7	11578070	11578547	0.714285714285714	0.333333333333333
chr7	11662920	11663093	0.885714285714286	0.521739130434783
chr7	11775844	11775873	0.863636363636364	0.470588235294118
chr7	11843288	11843342	0.757575757575758	0.451612903225806
chr7	15367641	15368427	0.901639344262295	0.298507462686567
chr7	15557754	15557804	1	0.60377358490566
chr7	15901518	15901669	0.263157894736842	0.0655737704918033
chr7	15987780	15988114	0.961538461538462	0.523809523809524
chr7	16058511	16058785	0.755905511811024	0.355421686746988
chr7	16061741	16061863	0.688888888888889	0.352380952380952
chr7	16796702	16796756	1	0.666666666666667
chr7	17323991	17324018	0.428571428571429	0.0952380952380952
chr7	17439563	17439663	0.766233766233766	0.405405405405405
chr7	17461193	17461685	0.914572864321608	0.532019704433498
chr7	17737228	17737374	0.95	0.631578947368421
chr7	18488703	18489078	0.96	0.529411764705882
chr7	19651734	19651806	0.851851851851852	0.2
chr7	20004017	20004312	0.966666666666667	0.621621621621622
chr7	22503064	22503286	0.772727272727273	0.51219512195122
chr7	24354746	24354882	0.907894736842105	0.596026490066225
chr7	25035116	25035341	0.503067484662577	0.280254777070064
chr7	25943620	25943681	0.807692307692308	0.513513513513513
chr7	26374421	26374483	0.970588235294118	0.607142857142857
chr7	26684534	26685024	0.909090909090909	0.54
chr7	26964356	26964364	1	0.607142857142857
chr7	27229554	27229738	0.910112359550562	0.591549295774648
chr7	27264916	27265375	0.96969696969697	0.523809523809524
chr7	27913310	27913375	1	0.514285714285714
chr7	29675576	29675753	1	0.576923076923077
chr7	29751927	29752264	0.807692307692308	0.393939393939394
chr7	29928679	29928744	0.906976744186046	0.486486486486487
chr7	29996572	29997285	0.96530612244898	0.588235294117647
chr7	31498063	31498509	0.964912280701754	0.625
chr7	31885746	31885961	0.688888888888889	0.448275862068966
chr7	32253719	32253893	0.650943396226415	0.431654676258993
chr7	32525037	32525066	0.375	0.113636363636364
chr7	33828148	33828214	0.894736842105263	0.172413793103448
chr7	33878903	33879037	0.888888888888889	0.53125
chr7	35777364	35777632	0.482352941176471	0.321428571428571
chr7	36607648	36608057	0.852941176470588	0.483870967741935
chr7	36987175	36987675	0.555555555555556	0.313432835820896
chr7	37830081	37830877	0.8	0.5
chr7	38689150	38689199	0.978723404255319	0.644444444444444
chr7	44487848	44488379	0.695652173913043	0.43859649122807
chr7	44538842	44538859	0.8125	0.471698113207547
chr7	45143547	45143645	0.924242424242424	0.615384615384615
chr7	45144340	45144415	0.954545454545455	0.529411764705882
chr7	45843804	45844152	0.39344262295082	0.203389830508475
chr7	46414643	46414976	0.557142857142857	0.325581395348837
chr7	46442640	46442760	1	0.652173913043478
chr7	48141409	48141844	0.928571428571429	0.607142857142857
chr7	48145296	48145498	0.892857142857143	0.571428571428571
chr7	48486801	48487197	0.815533980582524	0.428571428571429
chr7	49716758	49716830	0.893617021276596	0.588235294117647
chr7	51776915	51777269	0.870967741935484	0.571428571428571
chr7	54637614	54638080	0.76	0.5
chr7	54670464	54670842	0.292372881355932	0.187265917602996
chr7	54820624	54821087	0.869565217391304	0.571428571428571
chr7	59341241	59341510	0.954545454545455	0.541666666666667
chr7	59362339	59362776	0.826086956521739	0.548780487804878
chr7	61277458	61277520	0.95	0.553191489361702
chr7	62196570	62196610	0.954545454545455	0.611111111111111
chr7	62416611	62416974	0.954545454545455	0.62962962962963
chr7	66336270	66336994	0.550561797752809	0.25609756097561
chr7	67966040	67966059	1	0.666666666666667
chr7	68519823	68520196	0.5	0.333333333333333
chr7	68570891	68571126	0.806451612903226	0.517241379310345
chr7	69158197	69158513	1	0.6
chr7	70633389	70633829	0.333333333333333	0.127272727272727
chr7	70745019	70745039	0.925	0.536585365853659
chr7	70896683	70897679	0.89051094890511	0.352112676056338
chr7	70940650	70940760	0.909090909090909	0.516129032258065
chr7	71738452	71738506	0.804878048780488	0.531914893617021
chr7	72127942	72127998	0.580246913580247	0.377777777777778
chr7	73104069	73104207	0.323529411764706	0.105263157894737
chr7	73253228	73253711	0.967479674796748	0.637254901960784
chr7	73731581	73731957	0.659090909090909	0.379310344827586
chr7	73894685	73894704	0.944444444444444	0.5
chr7	74002857	74003293	0.888888888888889	0.574074074074074
chr8	377918	378035	0.918918918918919	0.58
chr8	2189989	2190479	0.964705882352941	0.433962264150943
chr8	4665505	4665633	0.933333333333333	0.571428571428571
chr8	6791741	6792001	0.875	0.52
chr8	8313091	8313584	0.464646464646465	0.160919540229885
chr8	8313760	8314226	0.5	0.316455696202532
chr8	8934427	8934516	1	0.571428571428571
chr8	9131827	9132082	0.833333333333333	0.5
chr8	9813521	9815370	0.888324873096447	0.520408163265306
chr8	10745455	10745638	0.956204379562044	0.354545454545455
chr8	11341293	11342381	0.827586206896552	0.262068965517241
chr8	11735701	11736137	0.972972972972973	0.607843137254902
chr8	14591936	14592285	0.951219512195122	0.444444444444444
chr8	15514122	15514191	0.892857142857143	0.529411764705882
chr8	15961692	15962207	0.910714285714286	0.201754385964912
chr8	19194558	19195130	0.869565217391304	0.286245353159851
chr8	19873377	19873873	0.853754940711462	0.458515283842795
chr8	20552424	20552551	0.933333333333333	0.578947368421053
chr8	20788976	20789259	1	0.608695652173913
chr8	25968647	25968771	0.96	0.566666666666667
chr8	26681126	26681475	0.891304347826087	0.3
chr8	27320174	27320639	0.818181818181818	0.525
chr8	27325594	27325837	0.935483870967742	0.423076923076923
chr8	27683003	27683502	0.976190476190476	0.597222222222222
chr8	29602663	29602699	0.484375	0.28125
chr8	29882500	29882842	0.961538461538462	0.575
chr8	31165202	31165685	0.472527472527473	0.253521126760563
chr8	33649819	33650177	0.92156862745098	0.566666666666667
chr8	33895531	33895865	0.882352941176471	0.571428571428571
chr8	34188083	34188363	0.923076923076923	0.590909090909091
chr8	34194178	34194634	0.843478260869565	0.514851485148515
chr8	34233057	34233144	0.769230769230769	0.333333333333333
chr8	34251994	34252176	0.966666666666667	0.416666666666667
chr8	34349424	34350293	0.789473684210526	0.312883435582822
chr8	34352823	34352957	0.65625	0.425531914893617
chr8	37646477	37646901	1	0.611111111111111
chr8	39457579	39458751	0.678787878787879	0.364963503649635
chr8	40992701	40993043	0.851239669421488	0.522727272727273
chr8	41459313	41459405	0.815789473684211	0.257142857142857
chr8	41934019	41934288	0.886363636363636	0.58695652173913
chr8	43363417	43363506	1	0.666666666666667
chr8	43591326	43591671	0.972972972972973	0.647058823529412
chr8	44280561	44280713	0.941176470588235	0.606060606060606
chr8	45562422	45562800	0.970588235294118	0.521739130434783
chr8	47217812	47217921	1	0.608695652173913
chr8	47734816	47734842	1	0.648648648648649
chr8	48012936	48013081	0.896551724137931	0.583333333333333
chr8	48633175	48633473	0.878787878787879	0.542857142857143
chr8	51318330	51318649	0.777777777777778	0.485714285714286
chr8	52106911	52107001	0.974358974358974	0.647887323943662
chr8	52275531	52275981	0.411764705882353	0.108108108108108
chr8	52388496	52388955	0.367021276595745	0.229885057471264
chr8	54149179	54149574	0.753424657534247	0.491803278688525
chr9	198217	198271	0.5	0.206896551724138
chr9	2309694	2309875	0.691489361702128	0.4
chr9	2868617	2869112	0.710526315789474	0.4
chr9	4179544	4179652	0.842105263157895	0.416666666666667
chr9	4547918	4548345	0.888888888888889	0.448275862068966
chr9	6268092	6268136	0.954545454545455	0.545454545454545
chr9	6781478	6781823	0.941176470588235	0.527027027027027
chr9	7318905	7319671	0.949720670391061	0.506329113924051
chr9	8191486	8191678	0.8	0.529411764705882
chr9	8418232	8418336	0.542857142857143	0.272727272727273
chr9	8543820	8544242	0.62962962962963	0.380952380952381
chr9	9072679	9072730	0.737704918032787	0.491803278688525
chr9	10101164	10101343	0.838709677419355	0.5
chr9	10610384	10610540	0.833333333333333	0.553191489361702
chr9	10843492	10843846	0.826771653543307	0.35
chr9	11302707	11303366	0.941176470588235	0.484472049689441
chr9	11528944	11529174	0.944444444444444	0.382352941176471
chr9	11549605	11549744	0.935483870967742	0.387755102040816
chr9	11688105	11688157	0.967741935483871	0.631578947368421
chr9	11780197	11780570	0.793103448275862	0.5
chr9	11901619	11901735	0.95	0.583333333333333
chr9	12856338	12856776	0.943661971830986	0.488372093023256
chr9	13525899	13526280	1	0.641791044776119
chr9	15367343	15367418	1	0.6
chr9	15719745	15720019	1	0.65
chr9	17398193	17398362	1	0.588235294117647
chr9	18720601	18720688	0.834862385321101	0.2875
chr9	23258051	23258598	0.961038961038961	0.32
chr9	23258811	23259061	1	0.52
chr9	24048516	24048580	0.897959183673469	0.566666666666667
chr9	25265427	25265498	0.903225806451613	0.52
chr9	25919414	25919748	0.615384615384615	0.39344262295082
chr9	27018715	27018724	0.4375	0.0833333333333333
chr9	30836941	30837707	0.833333333333333	0.303030303030303
chr9	30838231	30838320	0.967741935483871	0.384615384615385
chr9	30841988	30842309	0.96	0.512820512820513
chr9	30854737	30855125	0.9625	0.242857142857143
chr9	30896050	30896453	0.616666666666667	0.370967741935484
chr9	31536086	31536210	0.722222222222222	0.398148148148148
chr9	31677210	31677749	0.507142857142857	0.3
chr9	32378642	32379124	0.882022471910112	0.565022421524664
chr9	32379282	32379323	0.728813559322034	0.418181818181818
chr9	32671616	32671942	0.660714285714286	0.388888888888889
chr9	32981634	32981694	0.672413793103448	0.424242424242424
chr9	33520273	33520412	0.9	0.52
chr9	37035303	37035376	0.916666666666667	0.571428571428571
chr9	38750220	38750531	0.948051948051948	0.285714285714286
chr9	38751098	38751153	0.9	0.48
chr9	40589719	40589770	0.838709677419355	0.547619047619048
chr9	41156596	41157245	0.941489361702128	0.478813559322034
chr9	41626872	41627053	0.63768115942029	0.415584415584416
chr9	45332538	45332795	0.84375	0.558139534883721
chr9	45903444	45903856	0.96969696969697	0.222222222222222
chr9	46527165	46527388	0.607142857142857	0.366197183098592
chr9	47292752	47292811	0.552631578947368	0.352112676056338
chr9	47638128	47638197	0.863636363636364	0.5
chr9	47642583	47642639	0.75	0.5
chr9	48216165	48216632	0.530351437699681	0.330532212885154
chr9	48243410	48244013	0.39622641509434	0.259786476868327
chr9	53281108	53281646	0.738317757009346	0.402985074626866
chr9	53705168	53705525	0.933333333333333	0.612903225806452
chr9	55154944	55155345	0.956521739130435	0.56
chr9	55199606	55199966	0.590909090909091	0.341772151898734
chr9	55554466	55554906	0.955056179775281	0.621212121212121
chr9	55654371	55654612	0.678571428571429	0.446808510638298
chr9	55714055	55714262	0.708333333333333	0.368421052631579
chr9	55938286	55938537	0.852941176470588	0.565789473684211
chr9	56129653	56129799	0.961538461538462	0.590909090909091
chr9	56544939	56545105	0.958333333333333	0.607142857142857
chrUn_KN149682v1	86858	87356	0.928571428571429	0.611111111111111
chrUn_KN149683v1	63030	63214	0.928571428571429	0.48
chrUn_KN149693v1	746	1017	0.741176470588235	0.333333333333333
chrUn_KN149693v1	1913	2367	0.593406593406593	0.35
chrUn_KN149705v1	7461	8739	0.847087378640777	0.517316017316017
chrUn_KN149714v1	14391	14430	0.92	0.411764705882353
chrUn_KN149719v1	36068	36995	0.598326359832636	0.302521008403361
chrUn_KN149747v1	778	975	0.9	0.543859649122807
chrUn_KN149808v1	13915	14106	0.625	0.30188679245283
chrUn_KN149908v1	4797	4862	1	0.65625
chrUn_KN149925v1	1512	1740	0.96	0.466666666666667
chrUn_KN149939v1	68802	69602	0.943396226415094	0.606498194945848
chrUn_KN149968v1	3024	3053	0.933333333333333	0.423076923076923
chrUn_KN149995v1	10377	10387	1	0.52
chrUn_KN150014v1	11292	11792	0.764705882352941	0.327868852459016
chrUn_KN150021v1	75331	75415	0.80327868852459	0.477272727272727
chrUn_KN150028v1	17924	17999	0.431034482758621	0.180555555555556
chrUn_KN150030v1	49162	49552	0.933333333333333	0.607142857142857
chrUn_KN150043v1	27571	27748	0.560606060606061	0.32
chrUn_KN150049v1	2499	2852	1	0.25
chrUn_KN150066v1	10955	11072	1	0.647058823529412
chrUn_KN150075v1	8429	8497	0.783783783783784	0.409090909090909
chrUn_KN150091v1	11897	12190	0.909090909090909	0.571428571428571
chrUn_KN150155v1	9913	9996	0.941176470588235	0.566666666666667
chrUn_KN150158v1	42062	42514	1	0.631578947368421
chrUn_KN150165v1	21553	21996	0.731707317073171	0.486486486486487
chrUn_KN150170v1	3670	3879	0.828571428571429	0.538461538461538
chrUn_KN150170v1	25835	26030	0.90625	0.4
chrUn_KN150181v1	15739	16180	1	0.653846153846154
chrUn_KN150196v1	1386	1712	0.938461538461538	0.548387096774194
chrUn_KN150207v1	15974	16453	0.482758620689655	0.298701298701299
chrUn_KN150213v1	2482	2940	0.91304347826087	0.535714285714286
chrUn_KN150240v1	16905	16976	0.466666666666667	0.177777777777778
chrUn_KN150255v1	11878	11926	1	0.633333333333333
chrUn_KN150274v1	8542	8649	1	0.666666666666667
chrUn_KN150278v1	5202	5511	0.925925925925926	0.5
chrUn_KN150289v1	2869	3103	0.857142857142857	0.538461538461538
chrUn_KN150296v1	8514	8669	0.9375	0.55
chrUn_KN150359v1	69642	70600	0.786516853932584	0.2
chrUn_KN150442v1	42020	42050	0.625	0.344827586206897
chrUn_KN150460v1	128376	128397	0.380952380952381	0.208333333333333
chrUn_KN150460v1	147933	147947	0.96551724137931	0.636363636363636
chrUn_KN150460v1	262549	262909	1	0.657894736842105
chrUn_KN150489v1	26013	26098	0.78125	0.5
chrUn_KN150501v1	8273	8495	0.587155963302752	0.361904761904762
chrUn_KN150600v1	3709	4013	0.764705882352941	0.384615384615385
chrUn_KN150603v1	30222	30237	0.80952380952381	0.357142857142857
chrUn_KN150618v1	23129	23531	0.911111111111111	0.523076923076923
chrUn_KN150618v1	30876	31640	0.893181818181818	0.572368421052632
chrUn_KN150646v1	15901	16373	1	0.633333333333333
chrUn_KN150663v1	34237	34621	0.972972972972973	0.609756097560976
chrUn_KN150677v1	39939	40018	0.895833333333333	0.481012658227848
chrUn_KN150697v1	2368	3324	0.926966292134832	0.518518518518518
chrUn_KN150697v1	11300	11705	0.9	0.592592592592593
chrUn_KN150699v1	21968	22438	1	0.615384615384615
