# Supplementary material for: Methylome data derived from maternal-zygotic DNA methyltransferase 3aa−/− zebrafish
Source: Data Brief. 2022 Aug 5;44:108514. doi: 10.1016/j.dib.2022.108514 (PMC9399957; doi:10.1016/j.dib.2022.108514)
Supplement: Supplementary file 5 [file mmc5.xlsx]

## Sheet: Sheet1
Table S5. Genes with HypoDMRs overlapping TSSs
gene ID	transcript ID
LOC100330916	XM_017356892.1
LOC100535213	XR_222328.3
LOC100535213	XR_222329.3
LOC100535857	XR_224188.3
LOC101883107	XM_005156701.3
LOC101883145	XM_009301071.2
LOC101883465	XM_017357429.1
LOC101884281	XM_017351162.1
LOC101885538	XR_222343.3
LOC101885708	XR_224415.3
LOC101886276	XM_005165034.3
LOC101886407	XM_009300659.2
LOC103908805	XR_658291.2
LOC103911176	XR_661830.1
LOC103911250	XR_661940.2
LOC103911255	XR_661952.2
LOC108179056	XM_017353255.1
LOC108179549	XR_001796022.1
LOC108179606	XR_001796104.1
LOC108181675	XR_001797666.1
LOC108182815	XR_001797966.1
LOC108190188	XR_001799487.1
LOC108190409	XR_001799608.1
LOC108190415	XR_001799617.1
LOC108191501	XR_001800454.1
LOC108191543	XR_001800470.1
LOC565124	XM_005168950.3
LOC565124	XM_017357061.1
LOC567665	XM_009303920.2
LOC567665	XM_017357441.1
LOC567665	XM_017357442.1
LOC567665	XM_017357443.1
LOC567665	XM_017357444.1
LOC567665	XM_017357446.1
LOC567665	XM_017357447.1
asb5a	NM_001017746.2
asb5a	XM_005157319.3
col28a1a	NM_001159842.1
cyp2ad6	NM_001082936.1
ftr52p	NR_137200.1
gtf3ab	NM_001089544.2
kank4	XM_009302491.2
mfap5	XM_003200150.4
myoz2b	NM_200854.2
myoz2b	XM_005170915.3
nhsl1a	XM_005158822.3
odf3l2	NM_001130670.1
pcdh2ab12	NM_001009591.1
pcdh2g10	NM_001024183.1
pimr140	NM_001126424.1
pimr140	XM_005163346.2
pld1a	NM_001160095.1
prickle1b	NM_001030098.2
prozb	NM_001326520.1
rhbdd3	NM_001128359.1
rhbdd3	XM_005165188.3
serpinb1l2	NM_001045171.2
si:ch211-134m17.9	NM_001145633.1
si:ch211-134m17.9	XM_005156727.3
si:ch211-134m17.9	XM_009307278.2
si:ch211-250e5.16	NM_001100404.1
si:ch211-39a7.1	XM_017352256.1
si:dkey-183k8.1	XR_001799748.1
si:dkey-183k8.1	XR_661995.2
si:dkey-33i11.4	NM_001282018.1
si:dkey-33i11.4	NM_001282020.1
si:dkey-34o23.2	XM_003200488.4
slc34a1a	XM_002664258.5
thsd7aa	NM_001122760.1
thsd7aa	XM_005159680.3
thsd7aa	XM_009294351.2
ugt5a5	NM_001177497.1
vgll2b	XM_009293132.2
wipf1a	NM_001128295.2
zbtb38	XM_017352120.1
zgc:171426	XM_017354907.1
zgc:173666	XM_003197989.4
znf1015	NM_001030170.1
