# Supplementary material for: Methylome data derived from maternal-zygotic DNA methyltransferase 3aa−/− zebrafish
Source: Data Brief. 2022 Aug 5;44:108514. doi: 10.1016/j.dib.2022.108514 (PMC9399957; doi:10.1016/j.dib.2022.108514)
Supplement: Supplementary file 6 [file mmc6.xlsx]

## Sheet: Sheet1
Table S6. Genes with HypoDMRs overlapping gene bodies
gene ID	transcript ID
LOC100000832	XM_001340918.5
LOC100000832	XM_009303105.2
LOC100001114	XM_005162921.3
LOC100001114	XM_005162922.3
LOC100001114	XM_005162923.3
LOC100001114	XM_005162924.3
LOC100001114	XM_005162925.3
LOC100001114	XM_005162926.3
LOC100001114	XM_005162927.3
LOC100001114	XM_005162928.3
LOC100002544	XM_001920370.6
LOC100002633	XM_001342341.4
LOC100004160	XM_005171707.3
LOC100004921	XM_017355974.1
LOC100004978	XM_001923724.6
LOC100006557	XM_001345229.6
LOC100006557	XM_009296026.2
LOC100006557	XM_017353433.1
LOC100007086	XM_003198134.4
LOC100007086	XM_005164072.3
LOC100007686	XM_003198028.3
LOC100148704	XM_001920524.6
LOC100148704	XM_009305032.2
LOC100148704	XM_009305033.2
LOC100149080	XM_017352570.1
LOC100149991	XM_003200506.4
LOC100150296	XM_001921793.5
LOC100329245	XM_009297195.2
LOC100329676	XM_009304340.2
LOC100329743	XM_002661129.5
LOC100329786	XM_005164389.3
LOC100330557	XM_002667855.5
LOC100330916	XM_009296312.2
LOC100330916	XM_017356888.1
LOC100330916	XM_017356889.1
LOC100330916	XM_017356891.1
LOC100331190	NM_001302247.1
LOC100331260	XM_003199482.4
LOC100331467	XM_017358655.1
LOC100331775	XM_009292173.2
LOC100331938	XM_002667580.5
LOC100332699	XM_017352368.1
LOC100333097	XM_005173361.3
LOC100333097	XM_017354424.1
LOC100333406	XM_017357433.1
LOC100333499	XM_017352072.1
LOC100333618	XM_017357856.1
LOC100333880	XM_009303720.2
LOC100333880	XM_009303721.2
LOC100333880	XM_009303722.2
LOC100333880	XM_009303723.2
LOC100333880	XM_009303724.2
LOC100333880	XM_009303725.2
LOC100333880	XM_017357400.1
LOC100333880	XM_017357401.1
LOC100333880	XM_017357402.1
LOC100333880	XM_017357404.1
LOC100333880	XM_017357405.1
LOC100334158	XM_017356392.1
LOC100334314	XM_009292783.2
LOC100334439	XM_002667767.4
LOC100334521	XM_017357181.1
LOC100334579	XM_017357180.1
LOC100334689	XM_017351450.1
LOC100334756	XM_009302655.2
LOC100535008	XM_017354537.1
LOC100535016	XM_017352931.1
LOC100535115	XM_009300964.2
LOC100535115	XM_009300965.2
LOC100535115	XM_009300966.2
LOC100535115	XM_017355405.1
LOC100535494	XM_017358963.1
LOC100535520	XM_005165564.3
LOC100535520	XM_017356352.1
LOC100535520	XM_017356353.1
LOC100535520	XM_017356354.1
LOC100535520	XM_017356356.1
LOC100535624	XR_117730.4
LOC100535636	XM_009299406.2
LOC100535636	XM_017354765.1
LOC100535674	XM_003200405.4
LOC100535772	XM_017353975.1
LOC100536129	XM_009305672.2
LOC100536129	XM_009305673.2
LOC100536359	XR_659794.2
LOC100536505	XM_017351111.1
LOC100536716	XM_003198843.4
LOC100536790	XM_009297175.2
LOC100536790	XM_009297176.2
LOC100536790	XM_009297178.2
LOC100537276	XM_003201592.4
LOC100537679	XM_003199676.4
LOC100537721	XR_663101.2
LOC100537723	XM_003199768.4
LOC100537840	XM_009298378.2
LOC100537942	XM_003198848.4
LOC100538283	XM_009299781.2
LOC100538336	XM_017355401.1
LOC101882020	XM_017352411.1
LOC101882149	XR_001798265.1
LOC101882149	XR_001798266.1
LOC101882200	XR_001799900.1
LOC101882228	XM_005174094.3
LOC101882228	XM_017353710.1
LOC101882255	XM_005158881.3
LOC101882402	XM_017354711.1
LOC101882461	XM_017351571.1
LOC101882637	XM_017352964.1
LOC101882640	XM_005171479.3
LOC101882925	XM_005174174.3
LOC101883139	XM_005163408.3
LOC101883139	XM_009298561.2
LOC101883139	XM_017351725.1
LOC101883296	XM_005155394.3
LOC101883296	XM_009305326.2
LOC101883296	XM_009305327.2
LOC101883296	XM_009305328.2
LOC101883379	XM_017357602.1
LOC101883576	XR_001798230.1
LOC101883723	XM_009301161.2
LOC101883723	XM_009301163.2
LOC101883723	XM_017356223.1
LOC101883911	XM_009302331.2
LOC101883924	XM_017353774.1
LOC101884052	XM_009301799.2
LOC101884355	XR_660551.2
LOC101884506	XR_224667.3
LOC101884603	XM_017357058.1
LOC101884632	XR_662220.2
LOC101884654	XR_225260.2
LOC101884654	XR_661832.2
LOC101884794	XM_005173375.3
LOC101884810	XR_001796094.1
LOC101884810	XR_224518.3
LOC101884923	XM_009298112.2
LOC101884960	XM_005171498.2
LOC101885083	XM_017351409.1
LOC101885161	XM_017355510.1
LOC101885369	XM_005162948.3
LOC101885411	XR_223286.3
LOC101885457	XM_009302492.1
LOC101885687	XR_001796365.1
LOC101885687	XR_224386.3
LOC101885699	XR_225051.3
LOC101885714	XM_017354602.1
LOC101885725	XM_005174123.3
LOC101885725	XM_009296638.2
LOC101885799	XM_017352336.1
LOC101885865	XM_005174209.2
LOC101886030	XM_005164936.3
LOC101886126	XM_009303741.2
LOC101886167	XM_017355454.1
LOC101886226	XM_005174127.3
LOC101886239	XM_009303735.2
LOC101886239	XM_009303736.2
LOC101886259	XM_017351144.1
LOC101886388	XR_001797087.1
LOC101886388	XR_001797088.1
LOC101886388	XR_224453.3
LOC101886388	XR_659306.2
LOC101886390	XR_223116.3
LOC101886393	XM_005172136.3
LOC101886498	XM_017356729.1
LOC101886608	XM_005159018.3
LOC101886743	XM_017353231.1
LOC101887000	XM_017351074.1
LOC101887011	XM_005172183.3
LOC101887174	XR_001800775.1
LOC101887174	XR_001800776.1
LOC101887174	XR_001800777.1
LOC103908606	XM_002664694.5
LOC103908606	XM_017351254.1
LOC103908760	XR_658227.2
LOC103908800	XR_658284.2
LOC103909031	XR_658657.1
LOC103909053	XR_658691.2
LOC103909087	XM_017351851.1
LOC103909114	XR_658790.2
LOC103909131	XR_658819.2
LOC103909137	XR_658832.1
LOC103909173	XR_658895.1
LOC103909268	XR_659077.2
LOC103909427	XR_659321.1
LOC103909430	XM_009295238.2
LOC103909557	XR_659531.2
LOC103909557	XR_659532.2
LOC103909641	XM_017353299.1
LOC103909655	XR_659673.2
LOC103909721	XM_009297123.2
LOC103909721	XM_017353732.1
LOC103909810	XM_009297745.2
LOC103910056	XR_660162.2
LOC103910213	XM_009299209.2
LOC103910960	XM_009300947.2
LOC103910960	XR_001798483.1
LOC103911067	XR_661596.2
LOC103911089	XR_661638.1
LOC103911089	XR_661639.1
LOC103911089	XR_661640.2
LOC103911182	XR_661834.2
LOC103911287	XR_662010.2
LOC103911415	XR_662196.2
LOC103911415	XR_662197.2
LOC103911449	XM_009303687.2
LOC103911559	XR_001800160.1
LOC103911747	XR_001800427.1
LOC103911747	XR_001800428.1
LOC103911747	XR_662784.2
LOC103911888	XR_662989.2
LOC103911892	XR_662996.2
LOC108179011	XM_009296574.2
LOC108179011	XM_017353666.1
LOC108179047	XM_009302227.2
LOC108179209	XM_017356583.1
LOC108179214	XM_017358395.1
LOC108179273	XM_017351121.1
LOC108179286	XR_001795837.1
LOC108179289	XR_001795842.1
LOC108179317	XR_001795889.1
LOC108179360	XR_001795938.1
LOC108179360	XR_001795939.1
LOC108179360	XR_001795940.1
LOC108179567	XR_001796040.1
LOC108179646	XR_001796158.1
LOC108179745	XR_001796288.1
LOC108179957	XR_001796428.1
LOC108179977	XR_001796452.1
LOC108180038	XM_017352093.1
LOC108180038	XM_017352094.1
LOC108180079	XR_001796577.1
LOC108180824	XR_001797120.1
LOC108181156	XR_001797196.1
LOC108181193	XR_001797258.1
LOC108181396	XR_001797335.1
LOC108181440	XR_001797403.1
LOC108181448	XR_001797415.1
LOC108181512	XR_001797500.1
LOC108181537	XR_001797532.1
LOC108181640	XR_001797621.1
LOC108181647	XR_001797630.1
LOC108182227	XR_001797731.1
LOC108182763	XM_017354612.1
LOC108182782	XM_017354683.1
LOC108182873	XR_001798073.1
LOC108182920	XR_001798141.1
LOC108183389	XR_001798237.1
LOC108183521	XM_017355424.1
LOC108183545	XR_001798442.1
LOC108183611	XM_017355460.1
LOC108190200	XR_001799501.1
LOC108190353	XR_001799517.1
LOC108190372	XR_001799542.1
LOC108190428	XR_001799645.1
LOC108190440	XM_017356725.1
LOC108190620	XM_017356956.1
LOC108190638	XR_001799850.1
LOC108190708	XR_001799952.1
LOC108190709	XR_001799954.1
LOC108190759	XM_017357227.1
LOC108191000	XM_017357580.1
LOC108191319	XR_001800280.1
LOC108191350	XR_001800344.1
LOC108191363	XR_001800351.1
LOC108191551	XR_001800481.1
LOC108191579	XR_001800503.1
LOC108191614	XR_001800552.1
LOC108191619	XR_001800557.1
LOC108191750	XR_001800712.1
LOC108191768	XM_017358610.1
LOC108191948	XR_001800812.1
LOC108191960	XM_017358879.1
LOC108192080	XM_017359036.1
LOC108192139	XR_001800973.1
LOC108192139	XR_001800974.1
LOC108192176	XR_001801021.1
LOC108192180	XR_001801025.1
LOC108192180	XR_001801027.1
LOC553386	XM_009304389.2
LOC560232	XM_009300483.1
LOC560232	XM_009300484.1
LOC560461	XM_017357461.1
LOC561423	XM_005169753.3
LOC561423	XM_009292291.2
LOC561565	XM_684977.7
LOC563316	XM_017352840.1
LOC563477	XM_003200941.4
LOC563561	XM_009304479.2
LOC563561	XM_009304480.2
LOC563561	XM_009304481.2
LOC563561	XM_009304482.2
LOC563567	XM_005158527.2
LOC565175	NM_001089407.1
LOC565175	XM_017351948.1
LOC565175	XR_001796389.1
LOC565819	XM_689088.6
LOC567670	XM_017352843.1
LOC568110	XM_691422.5
LOC568406	XM_009305305.2
LOC569265	XM_017353273.1
LOC570372	XM_017358631.1
LOC570694	XR_224817.3
LOC570938	XM_694474.7
LOC571431	XM_695018.8
LOC794838	XM_003199748.4
LOC794838	XM_005157024.3
LOC794838	XM_009307502.2
LOC794838	XM_009307503.2
LOC797114	XM_017356763.1
LOC798290	NM_001100061.1
LOC798290	XM_017355104.1
LOC798868	XM_001339251.6
aars2	XM_001332352.7
aars2	XM_009296409.2
abca4b	XM_005163328.2
abcb11a	XM_009304974.2
abcb6a	NM_001145693.1
abcb6a	XM_005160290.3
abcc3	XM_009306370.2
abcc3	XM_009306371.2
abcc3	XM_009306372.2
abcc3	XM_009306374.2
abcc3	XM_009306375.2
abcc3	XM_017358492.1
abcc3	XR_662993.2
abcg4b	NM_001111212.1
abhd8a	XM_017352446.1
abhd8a	XM_681794.9
abi3b	XM_689325.6
abl2	NM_001122705.1
abl2	XM_005166889.3
abl2	XM_005166890.3
abl2	XM_005166891.3
abl2	XM_017357363.1
acacb	XM_009301375.2
acacb	XM_009301376.2
acacb	XM_009301377.2
acana	XM_005166485.3
acana	XM_681090.8
ace	XM_689244.8
acer1	NM_001017603.1
acer1	XM_005166840.3
acot11a	NM_001099975.2
acot11a	XM_005171174.3
acot11a	XM_005171175.3
acox1	NM_001005933.2
acox1	XM_005166165.3
actl6b	NM_001020740.2
actl6b	XM_005170576.3
actn3b	NM_205544.2
acvr2b	NM_131210.3
acy3.1	NM_001145361.1
adam10a	NM_001159314.1
adam10a	XM_005168896.3
adam10a	XM_005168897.3
adamts1	XM_688443.8
adamts2	XM_695292.5
adamts6	XM_009305175.2
adamts6	XM_017358010.1
adamts6	XM_017358011.1
adamts6	XM_017358012.1
adamts6	XM_017358013.1
adamts6	XM_017358014.1
adamts6	XM_017358015.1
adar	NM_131596.2
adar	XM_009292255.2
adarb1a	NM_131610.3
adarb1a	XM_005161687.3
adarb2	XM_009297259.2
adarb2	XM_009297262.2
adarb2	XM_009297263.2
adarb2	XM_009297264.2
adarb2	XM_681334.7
adck1	NM_001123049.1
adck1	XM_009292962.2
adcy6a	XM_017353730.1
adcy9	XM_003201097.4
adgb	XM_009294780.2
adgb	XM_009294781.2
adgb	XM_009294782.2
adgb	XM_009294783.2
adgb	XM_677935.7
adgrb2	XM_017352305.1
adgrg1	NM_001020481.1
adgrg1	XM_005166389.3
adgrl2a	XM_002663704.5
adgrl2a	XM_005172842.3
adgrl2a	XM_005172843.3
adgrl2a	XM_005172847.3
adgrl2a	XM_009305822.2
adgrl2a	XM_009305823.2
adgrl2a	XM_009305824.2
adgrl2a	XM_009305825.2
adgrl2a	XM_009305826.2
adgrl2a	XM_009305827.2
adgrl2a	XM_009305828.2
adgrl2a	XM_009305829.2
adgrl2a	XM_009305830.2
adgrl2a	XM_009305831.2
adgrl2a	XM_009305832.2
adgrl2a	XM_009305833.2
adgrl2a	XM_009305834.2
adgrl2a	XM_009305835.2
adgrl2a	XM_009305836.2
adgrl2a	XM_009305837.2
adgrl2a	XM_009305838.2
adgrl2a	XM_017358278.1
adgrl2a	XM_017358279.1
adgrl2a	XR_662853.2
adgrl3.1	XM_005170940.3
adgrl3.1	XM_005170941.3
adgrl3.1	XM_005170942.3
adgrl3.1	XM_684028.8
adka	NM_001272084.1
adka	NM_212791.2
adrb3a	NM_001128335.1
aff2	XM_002664383.4
aff3	XM_009304671.1
agap1	XM_001921491.6
agap1	XM_005168731.3
agap1	XM_009302285.2
agap1	XM_009302286.2
agap1	XM_009302287.2
agap1	XM_009302288.2
agbl4	NM_001017754.1
agfg1a	NM_199835.1
agfg1a	XM_009291789.2
agfg1a	XM_009291790.2
agfg1a	XM_017359219.1
agrn	NM_001177452.1
agrn	XM_009296860.2
agrn	XM_009296861.2
agrn	XM_009296862.2
agrn	XM_009296863.2
agrn	XM_009296864.2
agrn	XM_009296865.2
agrn	XM_009296866.2
agrn	XM_009296867.2
agrn	XM_017353587.1
agxt2	NM_001033750.1
ahr1b	NM_001024816.2
ahr2	NM_131264.1
aifm3	NM_001128413.1
aifm3	XM_005165035.3
aifm3	XM_009301227.2
aig1	XM_009294877.2
aim1a	XM_005158549.3
aim1a	XM_679769.8
ak1	NM_001003993.1
ak1	XM_005168683.3
ak1	XM_009302056.2
ak1	XM_017356070.1
akap1b	NM_001098179.2
akap1b	XM_017350962.1
akap7	XM_005173799.3
akap7	XM_017352657.1
akap7	XM_017352658.1
akt3a	NM_001197201.2
aldh3a2b	NM_001328218.1
aldh9a1a.1	NM_201471.1
aldh9a1a.1	XM_005166774.2
aldh9a1b	NM_201508.1
aldh9a1b	XM_005163231.3
aldh9a1b	XM_009297055.2
aldoab	NM_213215.1
alpk2	XM_017353037.1
ambra1a	NM_001281992.1
ambra1a	XM_002667669.5
anapc1	XM_001921133.3
anapc1	XM_005157066.2
anapc1	XM_005157067.2
and4	NM_001136244.1
angpt1	NM_131813.1
ank1a	NM_001327890.1
ank1a	XM_005165647.3
ank1a	XM_005165648.3
ank1a	XM_009302007.2
ank1a	XM_009302008.2
ank1a	XM_009302009.2
ank1a	XM_009302010.2
ank1a	XM_009302013.2
ank1a	XM_009302014.2
ank1a	XM_009302015.2
ank1a	XM_017356074.1
ank1a	XM_017356075.1
ank3a	XM_009292998.2
ankib1a	NM_001080992.2
ankib1a	XM_005159781.3
ankib1a	XM_009294444.2
ankib1a	XM_009294446.2
ankmy2a	NM_199894.1
ankrd11	XM_005166577.3
ankrd11	XM_005166578.3
ankrd11	XM_009303497.2
ankrd12	NM_200150.1
ankrd12	XM_017357915.1
ankrd12	XM_017357916.1
ankrd31	NM_001017911.1
ano5a	XM_005163223.3
ano5a	XM_009298193.2
antxr1b	XM_679053.6
anxa11a	NM_181765.2
anxa11a	NM_183410.2
anxa11a	XR_001800766.1
anxa4	NM_181764.3
apba2a	XM_009298125.2
apba2b	XM_002662843.5
apba2b	XM_005168928.3
apba2b	XM_005168929.3
apba2b	XM_005168930.3
apba2b	XM_005168931.3
apbb2b	XM_005168376.3
apbb2b	XM_009307588.2
apbb2b	XM_017356028.1
apbb2b	XM_688300.8
aplp2	NM_001123012.1
aplp2	XM_005159251.3
apmap	NM_212608.1
aqr	NM_200464.2
ar	NM_001083123.1
ar	XM_005171775.3
arel1	XM_002663035.5
arhgap12b	NM_200874.1
arhgap12b	XM_005156278.3
arhgap12b	XM_009306594.2
arhgap12b	XM_009306595.2
arhgap12b	XM_009306596.2
arhgap23b	XM_685638.8
arhgap23b	XR_001800650.1
arhgap35	XM_001343600.4
arhgap6	XM_005166514.3
arhgap6	XM_009303441.2
arhgef18a	NM_214818.1
arhgef18a	XM_005171284.3
arhgef18a	XM_009298637.2
arhgef18b	XM_017353422.1
arhgef28	XM_009301598.2
arhgef28	XM_017356269.1
arhgef28	XM_017356270.1
arhgef28	XM_017356271.1
arhgef28	XM_017356272.1
arhgef28	XM_017356273.1
arhgef3	XM_005161867.3
arhgef4	XM_009298437.2
arhgef4	XM_009298440.2
arhgef4	XM_009298441.2
arhgef4	XM_009298442.2
arhgef4	XM_009298443.2
arhgef7a	NM_001123235.1
arhgef7a	XM_005167563.3
arhgef7a	XM_005167564.3
arhgef7a	XM_005167566.3
arhgef7a	XM_017357677.1
arhgef7a	XM_017357678.1
arid1ab	XM_009294131.2
arid1ab	XM_009294132.2
arid1b	XM_005160354.3
arid1b	XM_005160355.3
arid1b	XM_005160356.3
arid1b	XM_009294544.2
arid1b	XM_009294545.2
arid1b	XM_692987.8
arid4b	XM_003199758.4
arid4b	XM_005173032.3
arid4b	XM_005173033.3
arid5b	XM_017358618.1
arl3l2	NM_200719.1
arl3l2	XM_005169564.3
armc1l	NM_199539.2
armc2	XM_678490.6
arnt2	NM_131674.1
arnt2	XM_009302938.2
arnt2	XM_009302939.2
arnt2	XM_009302940.2
arntl2	NM_131578.1
arntl2	XM_005169955.3
arrdc1b	XM_693459.8
arsb	XM_003200800.4
arvcfb	NM_001128534.1
arvcfb	XM_009301520.2
arvcfb	XM_009301521.2
arvcfb	XM_009301522.2
arvcfb	XM_009301523.2
arvcfb	XM_009301524.2
arvcfb	XM_009301525.1
arvcfb	XM_009301526.2
arvcfb	XM_009301527.2
arvcfb	XM_009301528.2
arvcfb	XM_009301529.2
arvcfb	XM_009301530.2
arvcfb	XM_009301531.2
arvcfb	XM_009301532.2
arvcfb	XM_009301533.2
asap2a	NM_001045207.1
asap2a	XM_005158734.3
asap2a	XM_017351668.1
asap2b	NM_001044933.2
asap2b	XM_005160726.3
asic1c	NM_214789.1
asic1c	XM_017353815.1
asic1c	XM_017353816.1
asic1c	XM_017353817.1
asic1c	XM_017353818.1
asic2	NM_214788.1
asic4a	NM_214787.2
astn1	XM_003197882.4
astn1	XM_017351897.1
astn1	XM_017351899.1
atp10a	XM_690464.5
atp11c	XM_009291177.2
atp11c	XM_009291178.2
atp11c	XM_009291179.2
atp11c	XM_009291180.2
atp11c	XM_017359143.1
atp13a3	XM_009306171.2
atp1a1a.1	NM_131686.1
atp1a2a	NM_131683.1
atp1b1b	NM_131671.1
atp2a2b	NM_001030277.1
atp2a2b	XM_005161196.3
atp2a3	XM_009301580.2
atp2a3	XM_692016.8
atp2b2	NM_001123238.1
atp2b2	XM_009305733.2
atp2b3a	NM_001002472.2
atp2b3a	XM_005166818.3
atp2b3a	XM_005166819.3
atp2b3a	XM_005166820.3
atp2b3a	XM_005166822.3
atp2b3a	XM_017357315.1
atp2b3a	XM_017357316.1
atp2b3a	XM_017357317.1
atp6v1ab	XM_002666640.5
atp8a2	XM_003201304.4
atp8a2	XM_005162736.3
atp8a2	XM_009297414.2
atp8a2	XM_009297415.2
atp8a2	XM_009297416.2
atp8a2	XM_017353938.1
atp8a2	XM_017353940.1
atp8b5a	XM_017356238.1
atp8b5a	XR_661583.2
atrnl1a	XM_001331892.7
atxn1l	XM_001333745.6
atxn2l	NM_212684.1
atxn2l	XM_005163799.3
atxn2l	XM_005163800.3
atxn2l	XM_009299272.2
auts2a	XM_009305336.1
auts2a	XM_009305341.2
auts2a	XM_017358056.1
auts2a	XM_017358057.1
auts2a	XM_017358058.1
auts2a	XM_017358059.1
axin2	NM_131561.1
b3gat1b	XM_002663619.5
b3gat1b	XM_005169207.3
b3gat1b	XM_009305597.2
b4galnt4a	XM_001920840.6
b4galnt4b	XM_682637.6
b4galt2	XM_005163473.3
bahcc1	XM_009306820.2
bahcc1	XM_009306821.2
baiap2a	NM_001040245.1
baiap2a	XM_005163755.3
baiap2a	XM_009299775.2
baiap2a	XM_009299776.1
baiap2a	XR_001797922.1
baiap2a	XR_001797923.1
baiap2b	XM_003199638.4
baiap2b	XM_005156388.2
baiap2b	XM_005156390.3
baiap2b	XM_009306846.1
baiap2b	XM_009306847.2
baiap2b	XM_009306848.2
baiap2b	XM_009306849.2
baiap2b	XM_009306850.2
baiap2b	XM_009306851.1
baiap2b	XM_009306852.1
baiap3	XM_003198157.4
baz1b	XM_003200481.4
bcl11ab	NM_001100951.1
bcl2l13	NM_001044891.2
bcl2l13	XM_005159108.3
bcl2l13	XM_017351933.1
bcl6b	XM_001332966.6
bcor	NM_205626.1
bcor	XM_005173943.3
bcr	XM_002665937.4
becn1	NM_200872.1
bmper	NM_001020487.2
bmpr1ba	NM_131457.2
bmpr1bb	NM_001114924.1
bmpr1bb	NM_001145996.1
bmpr2b	NM_001039807.1
bnip3	NM_001012245.1
bnip3	XM_005172968.3
boc	NM_001005393.1
boka	NM_001003612.2
boka	XM_005165921.3
bphl	NM_001281461.1
brf1b	NM_199889.1
brinp3b	XM_002660710.4
brinp3b	XM_009297274.2
brsk2b	XM_001922173.5
brsk2b	XM_009303425.2
brsk2b	XM_009303426.2
brsk2b	XM_009303427.2
brsk2b	XM_009303428.1
brsk2b	XM_017357087.1
btbd16	XM_009306531.2
btbd16	XM_009306533.2
btbd16	XM_009306534.2
btbd16	XM_703976.6
c13h10orf11	NM_001020701.2
c13h7orf72	XM_017358960.1
c1ql1	XM_678773.6
c3a.6	NM_001008582.4
c9	NM_001327926.1
ca16c	XM_002666879.5
ca16c	XM_005163137.3
ca16c	XM_009298099.2
ca2	NM_199215.1
cabin1	XM_005167345.3
cabin1	XM_005167346.3
cabin1	XM_009304314.2
cabin1	XM_009304316.2
cacna1ab	XM_017358345.1
cacna1ab	XM_017358346.1
cacna1bb	XM_017352991.1
cacna1bb	XM_017352992.1
cacna1bb	XM_017352993.1
cacna1bb	XM_017352994.1
cacna1bb	XM_017352995.1
cacna1bb	XM_017352996.1
cacna1fb	NM_001324496.1
cacna2d2a	NM_001013503.3
cacna2d2a	XM_009302715.2
cacna2d2a	XM_009302716.2
cacna2d2a	XM_009302719.2
cacna2d2b	NM_001089420.1
cacna2d2b	XM_009296110.1
cacna2d2b	XM_009296111.1
cacna2d2b	XM_009296112.1
cacng3a	XM_690733.6
cacng6a	XM_009294017.2
cacng6a	XM_009294018.2
cadm1a	NM_001113551.2
cadm1a	XM_005161197.3
cadm1a	XM_005161198.3
cadm1a	XM_009295329.2
cadm2a	NM_200664.1
cadm2a	XM_005155263.3
cadm2a	XM_005155264.3
cadm4	NM_001007428.1
cadm4	XM_005158112.2
cadpsb	XM_003198809.4
cadpsb	XM_005166112.3
cadpsb	XM_005166113.3
cadpsb	XM_005166114.3
cadpsb	XM_009302613.2
cadpsb	XM_009302620.1
cadpsb	XM_009302621.2
cadpsb	XM_017356670.1
cadpsb	XM_017356671.1
cadpsb	XM_017356672.1
cadpsb	XM_017356673.1
cadpsb	XM_017356674.1
cadpsb	XM_017356675.1
cadpsb	XM_017356676.1
cadpsb	XM_017356677.1
cadpsb	XM_017356678.1
cadpsb	XM_017356679.1
calb1	XM_001341568.4
cald1a	NM_001114883.1
camk1da	NM_001123060.1
camkvl	XM_009296777.2
camkvl	XM_009296778.2
camsap1a	NM_001166255.1
camsap1a	XM_005160969.3
camsap1a	XM_005160971.3
camsap1a	XM_005160972.3
camsap1a	XM_009295121.2
camsap2a	NM_001044996.2
camsap2a	XM_005170467.3
camsap2a	XM_005170468.3
camsap2a	XM_009296260.2
camsap2a	XM_009296261.2
capn10	XM_005171423.3
capn10	XM_009298795.2
capn10	XM_693781.7
capn1a	NM_200445.1
capn1a	XM_009307548.2
card14	XM_692035.6
carf	XM_005167497.3
carf	XM_005167498.3
carf	XM_005167499.3
carf	XM_005167500.3
caskb	NM_001142376.1
cass4	XM_001341002.4
cax1	NM_001025507.3
cbl	NM_001007330.1
cbl	XM_005157579.3
cblb	XM_001921926.6
cblc	NM_001128252.1
cblc	XM_005158126.3
cbln18	XM_017351117.1
cc2d1a	XM_001341287.7
cc2d1a	XM_017356644.1
cc2d1a	XM_017356645.1
ccdc102a	NM_205552.1
ccdc130	NM_205595.2
ccdc149a	NM_001006020.1
ccdc149a	XM_017356847.1
ccdc152	XM_017353031.1
ccdc152	XR_001797060.1
ccdc15	XM_009301883.2
ccdc24	NM_001326378.1
ccdc24	XM_005163498.3
ccdc24	XM_009298618.2
ccdc88ab	XM_017354419.1
ccdc88ab	XM_017354420.1
ccm2	NM_001002315.2
ccm2l	XM_017353779.1
ccm2l	XM_692004.7
ccnd2a	XM_005174351.2
ccnd3	XM_017353120.1
ccnf	NM_207048.1
ccnt1	NM_001256611.1
ccnt1	XM_005162370.3
ccnt1	XM_005162371.3
cd82a	NM_212661.1
cdh11	XM_005166446.3
cdh12a	NM_001159830.1
cdh12a	XM_009298577.1
cdh15	NM_212606.2
cdh19	XM_017353983.1
cdh19	XM_017353984.1
cdh19	XM_017353985.1
cdh19	XM_017353986.1
cdh19	XM_017353987.1
cdh19	XM_017353988.1
cdh19	XM_017353989.1
cdh2	NM_131081.2
cdh4	NM_001045273.2
cdh4	NM_131086.2
cdh7	NM_001077448.2
cdh7	XM_005163402.3
cdhr2	XM_017359165.1
cdipt	NM_207088.1
cdk10	NM_001017622.1
cdk10	XM_009298171.2
cdk10	XM_009298172.2
cdk10	XM_017354078.1
cdk17	NM_001201357.1
cdk6	XM_005159695.3
cdk6	XM_017352170.1
cdk8	NM_194408.2
cdk8	XM_005162678.3
cdkl5	NM_001130771.1
cdkl5	NM_001145768.1
cdkl5	XM_005169371.3
cdkl5	XM_005169372.3
cdkl5	XM_005169373.3
cdkl5	XM_009306117.2
cdkl5	XM_017358235.1
cecr2	XM_002666820.4
cecr2	XM_005174362.2
cecr5	NM_001328522.1
celf2	XM_005164862.3
celf2	XM_009300347.2
celf2	XM_009300365.2
celf2	XM_017354954.1
celf2	XM_017354955.1
celf2	XM_017354956.1
celf2	XM_017354957.1
celf2	XM_017354958.1
celf2	XM_017354959.1
celf2	XM_017354961.1
celf2	XM_017354962.1
celf2	XM_017354963.1
celf2	XM_017354964.1
celf2	XM_017354965.1
celf2	XM_017354966.1
celf2	XM_017354967.1
celf2	XM_017354968.1
celf2	XM_017354969.1
celf2	XM_017354970.1
celsr1a	XM_005168547.3
celsr1a	XM_009300460.2
celsr1a	XM_009300461.2
celsr1a	XM_009300462.2
cemip	XM_001919767.6
cep85	XM_017351542.1
cep85l	XM_005170197.3
cep85l	XM_677936.6
cerkl	NM_001089474.1
cerkl	XM_009304948.2
cfap58	NM_001077556.3
cfap61	XM_001342490.7
cfap61	XM_009294992.2
cfap61	XM_009294993.2
cfap61	XM_017352573.1
cflara	NM_001313772.1
cgnl1	XM_003198999.4
chchd6a	NM_001005584.1
chchd6a	XM_005162311.2
chchd6a	XM_005162312.2
chchd6a	XM_017353546.1
chd9	XM_001922501.6
chd9	XM_005169012.3
chd9	XM_005169013.3
chd9	XM_005169014.3
chd9	XM_005169015.3
chd9	XM_005169016.3
chd9	XM_005169017.3
chd9	XM_009303352.2
chfr	NM_001100015.1
chfr	XM_017356138.1
chfr	XM_017356139.1
chga	NM_001006059.2
chga	XM_005160561.3
chl1a	XM_009296667.2
chl1a	XM_009296668.2
chl1a	XM_009296669.2
chl1a	XM_009296670.2
chl1a	XM_009296671.2
chl1b	XM_017356686.1
chl1b	XM_017356687.1
chl1b	XM_017356688.1
chl1b	XM_017356689.1
chl1b	XM_017356690.1
chl1b	XM_017356691.1
chl1b	XM_017356692.1
chl1b	XM_017356693.1
chl1b	XM_017356694.1
chn1	NM_213000.1_2
chrnb4	XM_691901.5
chst11	NM_212824.2
chst11	XM_005168522.3
chtf18	NM_001110102.3
clcn1a	XM_009294060.2
clcn1a	XM_017352282.1
clcn1a	XM_017352283.1
clec11a	XM_691681.5
clec16a	XM_003198108.4
clec16a	XM_005163916.3
clec16a	XM_005163917.3
clec16a	XM_005163918.3
clip2	XM_005172017.3
clip2	XM_009301892.2
clip2	XM_679197.7
clmp	XM_690472.6
clockb	NM_178295.2
clockb	XM_005168339.3
clstn1	NM_001077784.2
clstn1	XM_005162269.3
clstn1	XM_009296877.2
clstn1	XM_009296878.2
cnih3	XM_005160806.3
cnih3	XM_687375.6
cnksr2b	XM_009295430.2
cnksr2b	XM_682101.6
cnnm1	NM_001328528.1
cntn3a.2	XM_001340803.7
cntn4	NM_001080051.1
cntn4	XM_009302656.2
cntn4	XM_009302657.2
cntn5	NM_199804.1
cntnap5l	XM_001338437.7
col12a1b	XM_017352644.1
col12a1b	XM_017352645.1
col12a1b	XM_017352646.1
col12a1b	XM_017352647.1
col12a1b	XM_017352648.1
col13a1	XM_017358875.1
col16a1	XM_009294358.2
col16a1	XM_017352303.1
col16a1	XM_017352304.1
col17a1a	NM_001145565.1
col17a1a	XM_005160111.3
col17a1a	XM_005160112.3
col17a1a	XM_017354917.1
col2a1b	NM_001281478.1
col4a2	XM_017357758.1
col4a3	XM_009291834.2
col4a3	XM_688921.8
col5a3b	NM_001190758.1
col5a3b	XM_017355997.1
col7a1	XM_009302595.2
col7a1	XM_009302596.2
col7a1	XM_009302597.2
col7a1	XM_009302598.2
cox15	NM_201206.2
cp	NM_131802.1
cpa6	XM_009297400.2
cpamd8	XM_003201057.4
cpb1	NM_001110021.2
cpb1	NM_001328425.1
cpe	NM_214810.2
cpe	XM_017353607.1
cpeb4	XM_009295676.2
cpeb4	XM_009295677.2
cplx2	NM_001199318.1
cplx3b	NM_001171590.1
cpne8	XM_002666955.3
cpne9	XM_009297052.2
cpox	NM_001040094.2
cpox	XM_017357278.1
cpt1ab	XM_002666847.5
cpt1ab	XM_005170707.3
cpz	XM_005160021.3
cpz	XM_017356375.1
cpz	XM_680621.6
cracr2aa	XM_002667568.5
creb3l1	NM_001243038.1
creb3l1	XM_005168966.2
creb3l1	XM_009303310.1
creb3l1	XM_009303311.1
creb3l2	NM_001080651.2
crim1	NM_212821.1
crmp1	NM_001020725.1
crmp1	XM_005159843.3
crocc2	XM_009302427.2
cryba1l2	NM_001005965.2
crybg3	XM_005172568.2
crygn2	NM_001003428.3
csmd2	XM_688741.8
csnk1g2b	NM_001045850.2
csnk1g2b	NM_001290336.1
csnk1g2b	XM_005166859.3
csnk1g2b	XM_017357348.1
ctdp1	NM_001002873.1
ctnnal1	NM_001144054.1
ctnnb1	NM_131059.2
ctnnb1	XM_005157831.3
ctnnb1	XM_017351314.1
ctnnd1	XM_009293418.2
ctnnd1	XM_009293420.2
ctnnd1	XM_009293427.2
ctnnd1	XM_009293431.2
ctnnd1	XM_009293437.2
ctnnd1	XM_009293440.2
ctnnd1	XM_009293442.2
ctnnd2a	XM_002666654.5
ctnnd2a	XM_005162744.2
cttnbp2	XM_678481.6
cux2b	XM_009303733.2
cxadr	NM_152948.1
cxxc4	XM_001345382.4
cyb561	NM_001128744.1
cyb561	XM_017354547.1
cyp11a1	NM_152953.2
cyp11a1	XM_005170697.2
cyp11a2	XM_686725.6
cyp20a1	NM_213332.2
cyp2aa11	XM_003201239.4
cyp2aa11	XM_017353668.1
cyp2aa11	XM_017353669.1
cyp2p7	NM_001083049.1
cyp39a1	NM_001030189.2
cyp3a65	NM_001037438.1
cyyr1	NM_212882.2
daam1a	XM_017351771.1
daam1a	XM_017351772.1
daam1b	NM_001030136.2
daam1b	XM_005160502.3
daam1b	XM_005160503.3
daam1b	XM_017352491.1
dab1a	NM_001040685.1
dab1a	XM_005170145.3
dab1a	XM_005170147.3
dab1a	XM_005170148.3
dab1a	XM_009294566.2
dab1a	XM_009294567.2
dab1a	XM_009294568.2
dab1a	XM_009294569.2
dab1a	XM_009294570.2
dacha	NM_152955.2
dacha	XM_005161406.3
dacha	XM_009295592.2
dacha	XM_009295593.2
dachb	NM_152956.2
dachb	XM_009305776.2
dachb	XM_017356588.1
dachd	NM_001080673.1
dachd	XM_005167749.3
dachd	XM_005167750.3
dbnlb	NM_001020700.1
dbnlb	XM_005167337.3
dbnlb	XM_005167338.3
dbnlb	XM_005167339.3
dbnlb	XM_005167340.3
dbnlb	XM_005167341.3
dbpa	NM_001197060.1
dcaf5	NM_001077552.1
dcbld2	NM_001080171.2
dchs1a	XM_002664651.5
dclk2a	NM_001135121.1
dclk2a	NM_001145787.1
dclk2a	NM_001145788.1
dclk2a	NM_001145789.1
dclk2a	XM_009292593.2
dclk2a	XR_001798664.1
dclk2a	XR_658584.2
dclk2a	XR_658585.2
ddhd1b	NM_001030246.1
ddr1	XM_009292273.2
ddr1	XM_009292274.2
ddr1	XM_009292275.2
ddr1	XM_009292276.2
ddrgk1	NM_200293.2
ddx26b	NM_200434.1
ddx26b	XM_017358997.1
ddx3b	NM_130941.2
ddx3b	XM_005168788.3
ddx3b	XM_005168789.3
ddx3b	XM_005168790.3
ddx3b	XM_005168791.3
ddx3b	XM_005168792.3
dennd1b	XM_009296375.2
dennd1b	XM_017353421.1
dennd3b	XM_009292467.2
dennd3b	XM_009292468.2
depdc7	NM_001045269.1
dfnb31a	XM_002665922.5
dgkh	XM_005167979.3
dgkh	XM_009304583.2
dgkh	XM_009304584.2
dgkh	XM_009304585.2
dgkh	XM_009304586.2
dgkza	XM_001922410.5
dgkza	XM_005169029.3
dgkza	XM_005169030.3
dgkza	XM_005169031.3
dgkza	XM_005169032.3
dgkza	XM_005169033.3
dgkza	XM_005169034.3
dgkza	XM_005169035.3
dgkza	XM_005169036.3
dgkza	XM_005169037.3
dgkza	XM_009303361.2
dgkza	XM_009303362.2
dhcr24	NM_001008645.1
dhx36	NM_001128544.1
dhx36	XM_005159207.3
dhx36	XM_017351956.1
diaph2	XM_017359158.1
diaph2	XM_017359159.1
diaph2	XM_017359160.1
diaph2	XM_017359161.1
diaph2	XM_017359162.1
dip2a	XM_009304400.2
dip2a	XM_009304401.2
dip2a	XM_009304402.2
dip2a	XM_017357734.1
dip2ca	XM_005162806.3
dip2ca	XM_005162808.3
dip2ca	XM_009297517.2
dip2ca	XM_009297518.2
dip2ca	XM_009297519.2
dip2ca	XM_009297520.2
dip2ca	XM_017353904.1
dlc1	XM_001921739.6
dlc1	XM_005159860.2
dlc1	XM_017355991.1
dlc1	XM_017355992.1
dlg4b	NM_214728.1
dlgap1b	XM_005162581.3
dlgap1b	XM_009297300.2
dlgap1b	XM_009297301.2
dlgap1b	XM_009297302.2
dlgap1b	XM_009297303.2
dlgap1b	XM_694953.8
dlgap3	XM_005159679.3
dlgap4a	XM_017353640.1
dmxl2	NM_001302235.1
dnajb12b	NM_001089508.1
dnase1	NM_001002674.1
dner	NM_001282486.1
dnm1a	NM_001245965.1
dnm1a	XM_005168076.3
dnm1a	XM_009301116.2
dnm1a	XM_009301117.2
dnm1a	XM_009301118.2
dnm1a	XM_009301119.2
dnm1a	XM_017356014.1
dnm1a	XM_017356015.1
dnm1a	XM_017356016.1
dnm1a	XM_017356017.1
dnm1a	XM_017356018.1
dnm1a	XM_017356019.1
dnmbp	XM_001921520.5
dnmbp	XM_005156345.3
dnmbp	XM_005156346.3
dnmbp	XM_009306795.2
dnmt3aa	NM_001018134.1
dnmt3aa	XM_005160858.3
dnpep	NM_200153.1
dnpep	XM_005165862.2
dock11	NM_001202493.1
dock11	XM_009303084.2
dock3	XM_009296480.2
dock3	XM_009296481.2
dock3	XM_009296482.2
dock3	XM_009296483.2
dock3	XM_009296485.2
dock3	XM_017353414.1
dock3	XM_017353415.1
dock3	XM_017353416.1
dock3	XM_017353417.1
dock3	XM_017353418.1
dock3	XR_659649.2
dock5	NM_001110012.1
dock7	XM_002662459.4
dock7	XM_005165888.3
dock7	XM_005165889.3
dock7	XM_005165890.3
dock9b	XM_009302249.2
dock9b	XM_009302250.2
dock9b	XM_009302251.2
dock9b	XM_009302252.2
dock9b	XM_009302253.2
dock9b	XM_009302254.2
dock9b	XM_009302255.2
dock9b	XM_017356589.1
dok4	XM_692273.5
dot1l	XM_005170534.3
dot1l	XM_005170535.3
dot1l	XM_009296351.2
dot1l	XM_009296352.2
dph6	NM_001013290.2
dph6	XM_017351632.1
dpp6a	XM_009297267.2
dpp6a	XM_009297268.2
dpp6a	XM_009297269.2
dpp6a	XM_009297271.2
dpyda.1	NM_001077308.1
dpyda.1	XM_017353846.1
dpysl2a	XM_003199046.4
dscamb	XM_009291474.2
dscamb	XM_009291475.2
dscaml1	XM_005157494.3
dscaml1	XM_005157495.3
dscaml1	XM_009291531.2
dscaml1	XM_009291532.2
dscaml1	XM_009291533.1
dst	XM_017358874.1
dtnbp1a	NM_201134.1
dtnbp1a	XM_005158097.2
dtnbp1a	XM_005158098.3
dtnbp1a	XM_005158099.3
dtnbp1a	XM_005158100.2
dtnbp1a	XM_005158101.2
dym	XM_017353033.1
dync1h1	NM_001042745.1
dync2h1	XM_017351086.1
ebf1a	XM_009291207.2
ebf1a	XM_009291208.2
ebf1a	XM_009291209.2
ebf1a	XM_009291210.2
ebf1a	XM_017359149.1
ebf1a	XM_017359150.1
ebf1b	XM_005161423.3
ebf1b	XM_009295605.2
ebf1b	XM_017352965.1
ebf1b	XM_680898.8
ece2a	XM_001341955.7
ece2a	XM_009298793.2
ece2b	NM_001302239.1
ece2b	XM_017351042.1
ece2b	XM_017351043.1
ece2b	XM_017351044.1
eda	NM_001115065.1
edc4	NM_001045085.1
edc4	XM_009293574.2
edc4	XM_009293575.2
edc4	XM_009293576.2
edil3a	XM_001332580.7
edil3a	XM_005165250.3
edil3a	XM_005165251.3
ef1	NM_131159.2
ef1	XM_017358977.1
ef1	XM_017358978.1
ef1	XM_017358979.1
ef1	XM_017358980.1
efna5b	NM_131026.2
efnb3a	XM_687578.5
efr3a	NM_200827.1
efr3a	XM_017357950.1
efr3a	XM_017357953.1
efr3a	XM_017357957.1
efr3ba	XM_001921904.6
efr3ba	XM_009293163.2
efr3ba	XM_009293164.2
eftud1	XM_009302946.2
eftud1	XM_692092.7
egfl6	NM_001002457.1
egfl6	XM_017357664.1
egfl6	XM_017357665.1
egr2b	NM_130997.2
ehbp1l1a	XM_009303009.2
ehbp1l1a	XM_017356995.1
ehbp1l1a	XM_017356996.1
eif3bb	XM_009306498.2
eif4ba	NM_001099237.2
eif4ba	XM_005161956.3
eif4ba	XM_005161957.3
eif4enif1	NM_001013538.1
eif4enif1	XM_017356486.1
ek1	NM_131095.1
ela2	NM_001139464.1
elavl4	NM_001244600.1
elavl4	NM_001244601.1
elavl4	NM_131453.3
elavl4	XM_005166786.3
elavl4	XM_009303840.2
elavl4	XM_009303841.2
elavl4	XM_009303842.2
elavl4	XM_009303843.2
elavl4	XM_017357272.1
elavl4	XM_017357273.1
elavl4	XM_017357274.1
elfn1b	XM_001920348.4
elk1	XM_691202.6
elmo1	NM_213091.1
elmo1	XM_009294308.2
elmo1	XM_009294309.2
elmo1	XM_009294310.2
elmo1	XM_009294311.2
elmo1	XM_009294312.2
elmo1	XM_009294313.2
elmo1	XM_017352216.1
elna	NM_001080063.2
elna	XM_009291337.2
elna	XM_017351021.1
elna	XM_017351022.1
elna	XM_017351023.1
elna	XM_017351024.1
elna	XM_017351025.1
elna	XM_017351026.1
elna	XM_017351027.1
elna	XM_017351028.1
elna	XM_017351029.1
elna	XM_017351030.1
elna	XM_017351031.1
elna	XM_017351032.1
elna	XM_017351033.1
elna	XM_017351035.1
elna	XM_017351036.1
elna	XM_017351037.1
elna	XM_017351038.1
elp2	NM_001044925.1
elp2	XM_005159658.3
elp2	XR_659053.2
emc9	NM_200126.1
emc9	XM_009306490.2
eme2	XM_009297647.2
eme2	XM_009297648.2
eml3	XM_003198926.4
eml3	XM_005172201.3
eml3	XM_017356993.1
eml4	XM_017358923.1
enah	NM_001013521.2
enah	NM_001045028.3
enah	XM_009294710.2
enah	XM_009294712.2
enah	XM_009294713.2
enah	XM_009294714.2
enah	XM_009294715.2
enah	XM_009294716.2
enc3	NM_001001402.2
enox1	XM_009304587.2
enox1	XM_009304588.2
enox2	XM_005173148.3
enox2	XM_005173149.3
enox2	XM_009291052.2
enox2	XM_017359118.1
enpp6	NM_001013527.1
enthd2	XM_001919649.4
entpd4	NM_001002419.1
entpd4	XM_005167218.3
ep300b	XM_009299407.2
ep300b	XM_009299408.2
ep300b	XM_009299409.2
ep300b	XM_009299410.2
ep300b	XM_009299411.2
ep300b	XM_009299412.2
ep300b	XM_009299413.2
ep300b	XM_009299414.2
epha4b	NM_153658.1
epha4b	XM_009298720.2
epha4l	XM_682606.5
epha6	XM_001344524.6
epha6	XM_005159930.2
epha7	NM_001044979.2
epha7	XM_009300721.2
epha7	XM_009300724.2
epha7	XM_009300741.2
epha7	XM_009300744.2
epha7	XM_017352497.1
epha7	XM_017352498.1
epha7	XM_017352499.1
ephb1	XM_017352258.1
ephb2b	NM_001327743.1
ephb2b	XM_017358229.1
ephb4b	NM_131417.1
ephx4	XM_002662423.4
epm2a	XM_005170563.3
epn2	XM_009299683.2
epn2	XM_681373.7
eps8	NM_200242.1
eps8	XM_005168496.3
eps8	XM_009299913.2
eps8	XM_009299914.2
eps8	XM_009299915.2
eps8	XM_009299916.2
eps8	XM_009299917.2
eps8	XM_009299918.2
eps8	XM_009299919.2
eps8	XM_009299920.2
eps8	XM_009299921.2
eps8	XM_009299922.2
eps8	XM_009299923.2
eps8	XM_009299924.2
eps8	XM_017354975.1
eps8	XM_017354976.1
eps8l3b	NM_001328079.1
eps8l3b	XM_005167020.3
eral1	NM_001128747.1
erap1a	XM_005155533.3
erap1a	XM_009305073.2
erap1a	XM_009305074.2
erap1a	XM_687424.7
erbb4a	NM_001143751.1
erbb4b	XM_009304874.2
erc1b	XM_009300098.2
erc1b	XM_017355255.1
erc1b	XM_017355256.1
erc1b	XM_017355257.1
erc1b	XM_017355258.1
erc1b	XM_017355259.1
espn	NM_001123282.1
espn	XM_009304253.2
espn	XM_009304254.2
espn	XM_009304255.2
espn	XM_009304256.2
espn	XM_009304257.2
espn	XM_009304258.2
espnlb	XM_017351620.1
esrrb	NM_001324539.1
esrrga	XM_005158771.3
esrrga	XM_005158772.3
esrrga	XM_009293126.2
esrrga	XM_009293127.2
esrrga	XM_009293128.2
evi5b	XM_005165960.3
evi5b	XM_009302431.2
evi5b	XM_009302432.2
evi5b	XM_009302433.2
evi5b	XM_009302434.2
evi5b	XM_017356628.1
evlb	NM_205633.1
ewsr1b	NM_212630.1
ewsr1b	XM_005165107.2
ewsr1b	XM_005165108.2
ewsr1b	XM_009301286.1
ewsr1b	XM_009301287.1
exd3	XM_003199307.4
exo1	NM_213469.1
exoc3	NM_212715.1
exoc3l2b	XM_009291705.2
exoc3l2b	XM_689101.6
exoc4	NM_001030134.2
exoc6b	NM_001076730.3
exoc6b	XM_009303081.2
exoc6b	XM_009303082.2
exoc8	NM_001110475.1
eya2	NM_001004558.1
eya2	XM_005168779.2
eya2	XM_009302752.2
f13a1b	NM_001077154.1
faf1	NM_212973.2
fam107b	NM_198372.2
fam107b	XM_009293476.2
fam117bb	NM_001128362.1
fam129ab	XM_684820.6
fam129ba	NM_001080586.1
fam149a	XM_005157250.3
fam160a1a	XM_009291266.2
fam160a1a	XM_009291274.2
fam167ab	NM_001025550.2
fam167ab	XM_005160468.3
fam167ab	XM_005160469.3
fam169aa	NM_001045367.1
fam172a	NM_200418.1
fam189a1	XM_003198968.4
fam20ca	XM_009299891.2
fam20cl	XM_001345721.7
fam214a	NM_001202420.1
fam214a	XM_005173655.3
fam214a	XM_009293780.2
fam214a	XM_017351926.1
fam222a	XM_005165186.3
fam222a	XM_009301360.2
fam57bb	XM_001918931.4
fam60a	NM_001025531.1
fam63b	NM_001004517.1
fam65a	XM_005159126.3
fam65a	XM_009293579.2
fam65a	XM_009293580.2
fam92a1	NM_001003604.2
farp2	XM_001922623.4
farp2	XM_009302421.1
farp2	XM_009302422.2
farp2	XM_009302423.1
fars2	NM_001105594.1
fat3a	NM_001077577.3
fbln2	XM_001341241.4
fbln2	XM_005169337.3
fbxw10	XM_017358558.1
fbxw10	XM_017358559.1
fcho1	XM_009303910.2
fgf11a	NM_001012380.1
fgf11a	XM_009303055.2
fgf12a	NM_001077782.1
fgf12a	XM_005163238.3
fgf12a	XM_005163239.3
fgf12a	XM_005163240.3
fgf13a	XM_005173208.3
fgf13a	XM_005173209.3
fgf13a	XM_017359008.1
fgfr1b	NM_001161732.1
fgfr1b	XM_005169218.3
fgfr1b	XM_009305665.2
fgfr3	NM_131606.2
fgfr3	XM_009307184.2
fgfr3	XM_009307188.2
fgfr3	XM_017358795.1
fgfr3	XM_017358796.1
fgfr3	XM_017358797.1
fgfrl1a	NM_200376.1
fibina	XM_002667778.5
fig4a	XM_002667219.4
fig4b	XM_009304035.2
figf	NM_001040178.1
figf	XM_005169310.3
figf	XM_009306087.2
filip1l	NM_001110486.1
fitm1	NM_001013325.2
fkbp16	XM_009293626.2
fkbp16	XM_678516.8
fkbpl	XM_001923883.6
fkbpl	XM_005162114.3
fktn	NM_001042694.2
fmnl2a	XM_001345159.7
fmnl2a	XM_005167947.3
fmnl2a	XM_009304461.2
fmnl2a	XM_017357744.1
fmnl2a	XM_017357745.1
fmnl2a	XM_017357746.1
fmnl2a	XM_017357748.1
fnbp1l	NM_001003634.1
fnbp1l	XM_005166828.3
fnbp1l	XM_009303804.2
fnbp1l	XM_009303805.2
fndc3ba	XM_005163404.3
fndc3bb	XM_002666672.4
fndc4a	XM_009294627.2
fnip1	NM_001127465.2
fnip1	XM_005173917.3
fntb	NM_001002128.1
focad	XM_009303090.2
foxn3	NM_001045263.2
foxn3	XM_017351672.1
foxo3b	NM_131085.1
foxp2	NM_001030082.2
foxp4	NM_001199491.1
foxp4	XM_009305996.2
frem2a	XM_005155380.3
frem2b	NM_001137661.1
frem2b	XM_005157636.3
frem3	NM_001137659.1
frmd5	XM_693389.7
frmpd2	XM_009306389.2
frmpd2	XM_009306390.2
frs2a	XM_005164455.3
frs2a	XM_017355028.1
frs3	XM_002662499.5
frya	XM_005157365.3
frya	XM_005157371.3
frya	XM_009291810.2
frya	XM_009291811.2
frya	XM_009291812.2
frya	XM_009291813.2
frya	XM_009291814.2
frya	XM_009291815.2
frya	XM_009291816.1
fryl	NM_001159667.1
fryl	XM_005160531.3
fryl	XM_005160532.3
fryl	XM_005160533.3
fryl	XM_005160534.3
fryl	XM_005160535.3
fryl	XM_005160536.3
fryl	XM_005160537.3
fryl	XM_005160538.3
fryl	XM_009294669.2
fryl	XM_009294670.2
fryl	XM_009294671.2
fryl	XM_009294672.2
fryl	XM_009294673.2
fstl1b	NM_001039621.1
fstl1b	XM_009304495.2
fstl3	NM_001030111.2
fto	XM_001345874.6
fto	XM_009303351.2
ftr03	XM_002660884.4
ftr33	XM_003197987.4
ftr51	XM_009301048.2
fuca2	NM_001004115.1
fuca2	XM_009292788.2
furina	NM_001045106.2
furina	XM_009302953.2
furinb	NM_001045109.2
fut8a	XM_005158746.3
fut9b	NM_001007454.1
fyco1a	XM_009297090.2
fyco1a	XM_009297091.2
fynb	NM_001029969.1
fynb	XM_005160302.3
fynb	XM_009294487.2
fynb	XM_017352521.1
fzr1a	NM_200253.1
fzr1b	XM_003197818.4
fzr1b	XM_005163251.3
fzr1b	XM_005163252.3
gabbr2	NM_001144043.1
gabrb1	XM_002664133.4
gabrg3	XM_009302568.2
galnt18a	NM_001130648.2
galnt18a	XM_009297873.2
galnt18a	XM_017354042.1
gan	XM_003200434.4
gas2	XM_680348.6
gata4	NM_131236.2
gatad2b	XM_005159747.3
gb:dn856615	XM_001339293.6
gba	XM_682379.6
gbe1a	XM_002663560.5
gbe1a	XM_017358040.1
gdf2	NM_001171586.2
gemin8	NM_001007317.1
gemin8	XM_005168381.3
gfra4a	NM_001123058.1
ggt5a	NM_001123298.1
ggt5a	XM_005167383.3
ggt7	XM_009301990.2
ghsrb	XM_002666671.4
gli3	NM_205728.1
glis2b	NM_001289885.1
glis3	NM_001080607.2
glis3	XM_009305042.2
glis3	XM_017357981.1
glra3	NM_152965.1
glra4a	XM_005169598.3
gna12a	NM_001013277.2
gnai2b	NM_199842.1
gnai2b	XM_017356445.1
gnaia	NM_198805.2
gnal2	XM_005174193.3
gnal2	XM_017353935.1
gnao1a	NM_200787.2
gnao1a	XM_005159069.3
gnao1a	XM_005159071.3
gnao1b	NM_200828.1
gnas	XM_001335696.5
gng4	XM_017358868.1
gpat2	NM_001089380.1
gpc1a	NM_001037373.1
gpc3	NM_001305618.1
gpc5c	XM_005171430.3
gpc5c	XM_005171431.3
gpc6a	NM_001109719.1_2
gpd1a	NM_001017709.1
gpha2	NM_001166684.1
gphna	NM_001177444.1
gphna	XM_017351644.1
gphna	XM_017351645.1
gphna	XM_017351646.1
gphna	XM_017351647.1
gphna	XM_017351648.1
gphna	XM_017351649.1
gphna	XM_017351650.1
gphna	XM_017351651.1
gphnb	NM_001172400.1
gpr143	XM_009305016.2
gpr153	XM_009304260.2
gpr153	XM_009304261.2
gpr153	XM_009304262.2
gramd1ba	XM_009305613.2
gramd1bb	XM_017352135.1
gramd1bb	XM_017352136.1
gramd1bb	XM_017352137.1
gramd1bb	XM_017352138.1
gramd1bb	XM_017352139.1
gramd1bb	XM_017352140.1
gramd1bb	XM_017352141.1
gramd1bb	XM_017352142.1
gramd1bb	XM_017352143.1
gramd1bb	XM_017352145.1
gramd1bb	XM_017352147.1
gramd1bb	XM_017352148.1
gramd4a	XM_009300456.2
gramd4a	XM_009300457.2
grb10b	XM_005157873.3
grb10b	XM_009292073.2
grb10b	XM_685427.6
gria1a	NM_205598.1
gria1a	XM_005173262.3
gria1a	XM_005173263.3
gria1a	XM_009291147.2
gria2a	NM_131894.1
gria2a	XM_005170896.2
gria2a	XM_005170897.2
gria2a	XM_005170898.2
gria4a	NM_214806.1
gria4a	XM_017359227.1
gria4a	XM_017359228.1
gria4a	XM_017359229.1
gria4b	NM_212752.1
grid1b	XM_009306536.2
grid1b	XM_680591.7
grik1a	XM_001924003.6
grik1a	XM_009305317.2
grik1a	XM_009305318.2
grik1a	XM_009305319.2
grik1a	XM_009305320.2
grik2	XM_017351384.1
grik4	XM_017351176.1
grin2ab	XM_009306215.2
grin2da	XM_009294079.2
grin3a	XM_009305086.2
grip2a	XM_017357356.1
grip2a	XM_017357357.1
grip2a	XM_017357358.1
grip2b	XM_017353296.1
gripap1	NM_001123320.1
gripap1	XM_009303767.2
grk5l	XM_005167252.3
grk5l	XM_690749.7
grk6	XM_684691.7
grm1a	XM_002665739.4
grm1a	XM_009294784.2
grm2b	NM_001287547.1
grm2b	XM_005172912.3
grm2b	XM_005172913.3
grm2b	XM_005172914.3
grm4	NM_001302241.1
grm4	XM_690474.7
grm5b	NM_001302238.1
grm6a	NM_001123292.1
grm6a	XM_017357359.1
grna	XM_005163964.2
grna	XM_005163965.2
grna	XM_005163966.2
grna	XM_005163969.2
grna	XM_005163971.2
grna	XM_009299477.1
grna	XM_009299478.1
gse1	XM_009293637.2
gse1	XM_009293638.2
gsta.1	NM_213394.1
gsta.1	XM_017358729.1
gtf2e1	NM_001045145.1
gtf2e1	XM_005167734.3
gtf2e1	XM_017357708.1
gulp1a	NM_001007182.3
gypc	NM_001005394.1
gypc	XM_009304600.2
haus3	NM_001077171.2
hbl2	XM_009298674.2
hdac4	NM_001039358.2
hdac4	XM_005172529.3
hdac4	XM_009304956.2
hdac4	XM_009304957.2
hdac8	NM_213431.1
hdac8	XM_005166507.3
hdac8	XM_017356835.1
hdgfrp2	NM_001002037.2
hdgfrp2	XM_009296311.2
helq	NM_001282423.1
hephl1a	NM_001328065.1
hephl1a	XM_009291403.2
her4.2	NM_131090.3
hey2	NM_131622.2
hhip	NM_001080012.1
hipk2	NM_001099985.4
hipk2	XM_005158991.3
hipk2	XM_005158992.3
hipk2	XM_005158993.3
hipk3b	NM_001080159.2
hipk3b	XM_005159174.3
hlcs	XM_002663450.5
hmcn1	NM_001190304.2
hmcn1	XM_005160720.3
hmcn1	XM_009294753.2
hmcn1	XM_009294754.2
hmgcrb	NM_001014292.2
hn1b	NM_205613.1
hn1b	XM_005163709.3
hnf4b	NM_205546.1
hnrnpa1a	NM_200495.1
hnrnpa1a	XM_017358209.1
hnrnpub	NM_001033595.2
homer1b	NM_001002496.4
homer1b	NM_001326290.1
homer1b	XM_005157296.3
hpse2	XM_009307537.2
hpse2	XM_009307538.2
hpse2	XM_009307539.2
hpse2	XM_009307540.2
hrsp12	NM_001002576.3
hrsp12	NM_001012315.2
hs3st4	NM_001080589.2
hs3st4	XM_017354476.1
hs3st4	XM_017354477.1
hs6st1a	NM_001020508.2
hs6st1b	NM_001080203.1
hsd17b12a	NM_200881.1
hsd17b3	NM_200364.1
hsd17b3	XM_005167148.3
hsd17b3	XM_009304050.2
hsd17b3	XR_662391.2
hspa12a	NM_001045435.1
hspa12a	XM_017351675.1
hspa12a	XM_017351676.1
hspa12a	XM_017351677.1
htra3a	NM_001003502.1
hydin	NM_001114415.2
hydin	XM_009293564.2
hydin	XM_017351930.1
ict1	NM_001326715.1
igbp1	NM_213522.1
igbp1	XM_005165297.3
igdcc3	XM_003198969.4
igdcc4	XM_002662840.4
igf1rb	NM_152969.1
igf2bp1	NM_001076559.1
igf2bp2a	NM_001114558.2
igf2bp2a	XM_005167469.3
igf2bp2a	XM_009304504.2
igsf3	NM_001159666.1
igsf9b	XM_681113.8
igsf9bb	XM_009295418.2
igsf9bb	XM_009295419.2
igsf9bb	XM_009295420.2
igsf9bb	XM_009295421.2
igsf9bb	XM_009295422.2
igsf9bb	XM_009295423.2
igsf9bb	XM_009295424.2
igsf9bb	XM_017353023.1
igsf9bb	XM_692949.7
il16	XM_003198898.4
il16	XM_017356968.1
il17rel	XM_002666890.4
il1rapl1a	NM_001077576.1
il1rapl1a	XM_005174698.3
il1rapl1a	XM_009304759.2
il1rapl1a	XM_009304760.2
il1rapl1a	XM_017357709.1
il1rapl1a	XM_017357710.1
il1rapl2	XM_005157118.3
im:7148405	NR_134974.1
im:7152348	NM_001326424.1
im:7160358	XM_017352973.1
immp2l	NM_001003755.2
impact	NM_001005595.1
impact	XM_017353114.1
impact	XM_017353115.1
impact	XM_017353116.1
impact	XM_017353117.1
impact	XM_017353118.1
impact	XM_017353119.1
inadl	NM_001127185.1
inadl	XM_005161703.3
inadl	XM_009296229.2
inadl	XM_009296230.2
inadl	XM_009296231.2
inadl	XM_009296232.2
inpp5jb	XM_002662195.5
inpp5l	NM_001037569.1
insb	NM_001039064.1
insb	XM_017359022.1
insra	NM_001142672.1
insra	XM_005171260.3
ints7	NM_173267.1
ipcef1	NM_001076758.1
iqce	NM_001287204.1
iqce	XM_002660380.4
iqsec1a	XM_017353741.1
iqsec1a	XM_017353742.1
iqsec1b	XM_005169329.3
iqsec1b	XM_005169330.3
iqsec1b	XM_005169331.3
iqsec1b	XM_005169332.3
iqsec1b	XM_005169333.3
iqsec1b	XM_009306070.2
iqsec1b	XM_009306072.2
iqsec1b	XM_009306073.2
itchb	NM_001302226.1
itga11b	XM_690467.7
itga1	XM_694393.6
itsn2a	NM_001144800.1
itsn2a	XM_009300808.2
itsn2a	XM_009300809.2
itsn2a	XM_009300811.2
itsn2a	XM_017352508.1
jag1b	NM_131863.2
jag2b	NM_131862.1
jag2b	XM_005160485.3
jak1	NM_131073.1
jazf1b	NM_001008631.2
jmjd1ca	XM_695190.7
jupb	XM_002665476.5
kalrna	XM_009304450.2
kalrna	XM_009304451.2
kalrna	XM_017357741.1
kank3	NM_001257149.1
kaznb	NM_001080082.2
kaznb	XM_009306043.2
kaznb	XM_017358249.1
kaznb	XM_017358250.1
kbtbd4	NM_200209.1
kcna4	XM_005168948.3
kcnc1b	NM_001195197.1
kcnc1b	XM_005174261.3
kcnc1b	XM_005174262.3
kcnd1	NM_001126470.1
kcnd1	XM_005166707.3
kcnd1	XM_017357258.1
kcnd1	XM_017357259.1
kcnd3	NM_199802.1
kcnd3	XM_005167002.3
kcnd3	XM_005167003.3
kcnh2a	NM_001042722.1
kcnh2b	XM_017353973.1
kcnh7	XM_005165792.3
kcnh7	XM_009302199.2
kcnh7	XM_009302200.2
kcnh7	XM_009302201.2
kcnip3b	NM_200782.1
kcnip3b	XM_005155292.3
kcnip4	XM_017357141.1
kcnk12	XM_009307596.2
kcnk3a	NM_001030162.1
kcnn1b	NM_001328106.1
kcnn1b	XM_005166885.3
kcnq1	NM_001123242.2
kcnq1	XM_005166469.3
kcnq2a	NM_001114907.1
kcnq2a	XM_005166983.3
kcnq4	XM_005159757.3
kcnq5a	XM_005156933.3
kcnq5a	XM_017358816.1
kcnq5a	XM_017358817.1
kcnt2	XM_017359125.1
kctd10	NM_213478.1
kctd15b	NM_001003527.1
kdm3b	XM_005173138.3
kdm3b	XM_005173139.3
kdm3b	XM_005173140.3
kdm3b	XM_005173141.3
kdm3b	XM_005173142.3
kdm5c	NM_001123234.1
kdm5c	XM_017357332.1
kdm6al	NM_001080193.1
kdm6al	XM_005168796.3
khdrbs2	NM_001077290.1
khdrbs2	XR_001800772.1
khdrbs2	XR_663203.2
kiaa2012	XM_009304532.2
kiaa2012	XM_009304533.2
kiaa2012	XM_009304534.1
kiaa2012	XM_009304535.2
kidins220a	XM_005158747.3
kidins220a	XM_009293183.2
kidins220a	XM_009293184.2
kidins220a	XM_009293185.2
kidins220a	XM_009293186.2
kidins220a	XM_694244.7
kif13bb	XM_002667519.5
kif13bb	XM_009301472.2
kif17	XM_001919111.4
kif17	XM_009306254.1
kif18a	NM_200239.1
kif1c	XM_005172035.3
kif1c	XM_009302003.2
kif1c	XM_009302004.2
[truncated: 2,375 more rows]
