# Supplementary material for: Methylome data derived from maternal-zygotic DNA methyltransferase 3aa−/− zebrafish
Source: Data Brief. 2022 Aug 5;44:108514. doi: 10.1016/j.dib.2022.108514 (PMC9399957; doi:10.1016/j.dib.2022.108514)
Supplement: Supplementary file 7 [file mmc7.xlsx]

## Sheet: Sheet1
Table S7. Genes with HypoDMRs overlapping TTSs
gene ID	transcript ID
ATP6	NP_059336.1
ATP8	NP_059335.1
COX1	NP_059333.1
COX2	NP_059334.1
COX3	NP_059337.1
CYTB	NP_059343.1
LOC100151196	XM_009299747.2
LOC100151196	XM_009299750.2
LOC100151196	XM_009299753.2
LOC100151196	XM_009299757.2
LOC100151196	XM_009299762.2
LOC100151196	XM_009299764.2
LOC101886719	XM_009302261.1
LOC103908744	XR_658172.2
LOC108183357	XR_001798179.1
LOC108183357	XR_001798180.1
LOC108190687	XR_001799919.1
ND1	NP_059331.1
ND2	NP_059332.1
ND3	NP_059338.1
ND4	NP_059340.1
ND4L	NP_059339.1
ND5	NP_059341.1
ND6	NP_059342.1
chmp6b	NM_001003874.1
cntn1a	NM_180969.2
csnk2a2a	NM_131240.1
cytl1	XM_017359039.1
dclk3	XM_009294434.2
fam57bb	XM_005155969.3
frem2a	NM_001137657.1
im:7152937	XR_001799910.1
im:7152937	XR_662154.2
irx3b	NM_213100.1
kcnk1b	NM_001290348.1
mfsd11	XM_005168486.3
mir2189	NR_039380.1
mxc	NM_001007284.2
mxc	XM_005167671.3
opn4a	NM_001128761.1
per1a	NM_001030183.1
reep6	XM_009305809.2
selt2	NM_001098487.2
si:ch1073-155h21.2	XM_003200654.4
snrnp40	NM_200322.1
tspo	NM_001006032.2
zgc:92040	XM_009306397.2
zgc:92040	XM_017358445.1
